# Supplementary material for: Proteome-Wide Investigation of Proline Hydroxylation in Pancreatic Ductal Adenocarcinoma Using DiLeu Isobaric Labeling Strategy
Source: Mol Cell Proteomics. 2025 Apr 9;24(7):100969. doi: 10.1016/j.mcpro.2025.100969 (PMC12275936; doi:10.1016/j.mcpro.2025.100969)
Supplement: Supplementary Table S3 [file mmc2.xlsx]

## Sheet: Table S3
Data were exported from MaxQuant and processed by Perseus.
Sequence	Proteins	Number of hydroxyproline	Hydroxyproline Probabilities	E1_1	E1_2	E2_1	E2_2	E3_1	E3_2	E4_1	E4_2	E5_1	E5_2	Score	Charge	Mass	Modifications	Reporter intensity 116b	Reporter intensity 117a	Reporter intensity 118d
AGVMGPPGSR	P08123	1	AGVMGP(0.179)P(0.821)GSR	1	1	1	1					1	1	40.496	2	943.455	Hydroxyproline	9076.8	11623	9992.3
AIGAVPLIQGEYMIPCEK	P07339	1	AIGAVPLIQGEYMIP(1)CEK	1		1	1			1	1			56.339	3	2004.01	Hydroxyproline	241410	299180	293370
AWGHPCEMCPAQPHPCR	P35555	1	AWGHP(0.992)CEMCP(0.008)AQPHPCR	1	1					1	1			57.796	4	2105.84	Hydroxyproline	69314	75260	67248
CFPCPSGGCPQMGHYADR	P16233	1	CFP(0.957)CP(0.043)SGGCPQMGHYADR	2	2		1	1	1					83.404	3	2111.81	Hydroxyproline	431250	473220	500060
CFPCPSGGCPQMGHYADR	P16233	1	CFPCP(0.005)SGGCP(0.995)QMGHYADR	1		1	1	1	1		1		1	43.752	3	2127.8	Hydroxyproline	33184	38046	33326
CFPCPSGGCPQMGHYADR	P16233	1	CFPCP(0.005)SGGCP(0.995)QMGHYADR			1	1							46.656	3	3033.35	Hydroxyproline	60990	66861	62818
CFPCPSGGCPQMGHYADRYPGK	P16233	1	CFP(0.957)CP(0.043)SGGCPQMGHYADRYPGK	1	1		1		1		1			41.798	3	2557.04	Hydroxyproline	28656	32279	29817
CPSPPMINLISVGGQHQGVFGLPR	P50897	1	CP(0.05)SP(0.178)P(0.772)MINLISVGGQHQGVFGLPR	1	1	1	1							100.76	3	2576.3	Hydroxyproline	103210	109910	109630
DGVPGGPGMR	P02461	2	DGVP(1)GGP(1)GMR	1	1	1	1						1	72.607	2	973.429	2 Hydroxyproline	32639	33811	33320
ESTGAQVQVAGDMLPNSTER	Q15365	1	ESTGAQVQVAGDMLP(1)NSTER	1	1				1	1	1	1	1	42.123	3	2104.97	Hydroxyproline	16675	19626	17319
GAAGEPGRDGVPGGPGMR	P02461	3	GAAGEP(1)GRDGVP(1)GGP(1)GMR	2	2	1	1			1			1	110.56	2;3	1684.76	3 Hydroxyproline	193060	209430	216500
GAAGEPGRDGVPGGPGMR	P02461	3	GAAGEP(1)GRDGVP(1)GGP(1)GMR	1	1									79.317	3	1668.76	3 Hydroxyproline	40935	44823	45004
GAAGPPGPPGAAGTPGLQGMPGER	P02461	4	GAAGP(0.111)P(0.887)GP(0.006)P(0.996)GAAGTP(1)GLQGMP(1)GER	1	1	2	2	1		1		1	1	216.65	2;3	2163	4 Hydroxyproline	156500	169970	176870
GAEEMETVIPVDVMR	Q99497	1	GAEEMETVIP(1)VDVMR	1	1	1						1	1	46.68	2	1690.79	Hydroxyproline	72977	84752	78780
GDAGAPGAPGSQGAPGLQGMPGER	P02452	4	GDAGAP(1)GAP(1)GSQGAP(1)GLQGMP(1)GER					1			1			76.237	3	2213.96	Oxidation (M);4 Hydroxyproline	32045	37379	37947
GDAGAPGAPGSQGAPGLQGMPGER	P02452	4	GDAGAP(1)GAP(1)GSQGAP(1)GLQGMP(1)GER						1	1			1	72.399	3	2197.97	4 Hydroxyproline	23151	24892	22045
GDGGPPGMTGFPGAAGR	P08123	2	GDGGP(0.004)P(0.996)GMTGFP(1)GAAGR	2	2	1	1	1				1	1	162.79	2;3	1532.67	2 Hydroxyproline	217300	237250	239220
GDGGPPGMTGFPGAAGR	P08123	3	GDGGP(1)P(1)GMTGFP(1)GAAGR	1	1	1	1			1	1	1	1	75.998	2	1548.66	3 Hydroxyproline	101850	111430	110590
GEMGPAGIPGAPGLMGAR	P02461	3	GEMGP(1)AGIP(1)GAP(1)GLMGAR	1	1	1	1						1	95.582	2	1685.79	3 Hydroxyproline	187290	206400	209530
GEMGPAGIPGAPGLMGAR	P02461	3	GEMGP(1)AGIP(1)GAP(1)GLMGAR	1	1		1							96.773	2	1669.79	3 Hydroxyproline	30850	31782	29517
GEMGPAGIPGAPGLMGAR	P02461	3	GEMGP(1)AGIP(1)GAP(1)GLMGAR	1	1	1	1	1	1		1		1	74.141	2;3	1701.78	2 Oxidation (M);3 Hydroxyproline	130880	146140	145700
GEPGSPGENGAPGQMGPR	P02452	4	GEP(1)GSP(1)GENGAP(1)GQMGP(1)R	2	2		2	1		1		2	1	144.97	2;3	1741.73	4 Hydroxyproline	32273	36212	28557
GEPGSPGENGAPGQMGPR	P02452	4	GEP(1)GSP(1)GENGAP(1)GQMGP(1)R					1	1	2	2	1		73.953	2;3	1757.73	4 Hydroxyproline	59680	65825	64420
GEPGSPGENGAPGQMGPR	P02452	4	GEP(1)GSP(1)GENGAP(1)GQMGP(1)R								2			79.317	2;3	1773.72	Oxidation (M);4 Hydroxyproline	18058	20377	20026
GLAGPPGMPGPR	P02461	2	GLAGP(0.007)P(0.993)GMP(0.993)GP(0.007)R	1	1	1	1	1	1			1	1	123.79	2	1137.56	2 Hydroxyproline	133940	152990	149320
GPNGDAGRPGEPGLMGPR	P08123	2	GPNGDAGRP(1)GEP(1)GLMGPR	1	1	1	1	1					1	91.932	3	1765.82	2 Hydroxyproline	118040	134510	138000
GPPGPMGPPGLAGPPGESGR	P02452	3	GP(0.542)P(0.542)GP(0.914)MGP(0.055)P(0.949)GLAGP(0.052)P(0.948)GESGR	1	1					1	1	1	1	91.622	3	1847.85	3 Hydroxyproline	37236	41167	40191
GPPGPMGPPGLAGPPGESGR	P02452	3	GP(0.542)P(0.542)GP(0.914)MGP(0.055)P(0.949)GLAGP(0.052)P(0.948)GESGR	1	1									71.853	2	1831.85	3 Hydroxyproline	15873	15516	14830
IMDPNIVGSEHYDVAR	P06576	1	IMDP(1)NIVGSEHYDVAR	1	1	1	1		1	1	1		1	101.42	3	1830.86	Hydroxyproline	208590	218650	204790
IMGIPEEEQMGLLR	P35579	1	IMGIP(1)EEEQMGLLR										1	43.594	3	1630.81	Hydroxyproline	11243	13221	12053
IMGIPEEEQMGLLR	P35579	1	IMGIP(1)EEEQMGLLR	1			1	1	1					42.818	4	2086.01	Hydroxyproline	7218.9	7854.8	7735.4
LAVNMVPFPR	Q9BVA1	1	LAVNMVP(0.998)FP(0.002)R					1	1	1	1	1	1	40.724	3	1158.62	Hydroxyproline	13444	15296	12636
LHFFMPGFAPLTAR	Q13509	2	LHFFMP(1)GFAP(1)LTAR			1			1		1			42.797	3	1651.82	Oxidation (M);2 Hydroxyproline	13344	16092	15915
LLEMNLMHAPQVADAILGNQMFTHYDR	Q00610	1	LLEMNLMHAP(1)QVADAILGNQMFTHYDR		1									52.144	4	3143.5	Hydroxyproline	23410	27176	25123
LNFNGEGEPEELMVDNWRPAQPLK	P00918	1	LNFNGEGEP(0.998)EELMVDNWRP(0.001)AQP(0.001)LK	2	2									50.255	3;4	2798.33	Hydroxyproline	138450	182370	164740
MAHAPARCPSAR	O60547	2	MAHAP(1)ARCP(1)SAR		1		1						1	45.829	2	1355.62	2 Hydroxyproline	15565	18762	17475
MGPAMGPALGAGIER	P52272	1	MGP(1)AMGPALGAGIER	1		1	1		1	1			1	40.983	2	1458.7	1 Hydroxyproline	39870	42265	38781
MGPLINRPHLER	P49189	1	MGP(1)LINRPHLER	1	1			1	1	1		1	1	55.261	4	1447.77	Hydroxyproline	67438	83715	66362
MGYAEEAPYDAIHVGAAAPVVPQALIDQLKPGGR	P22061	1	MGYAEEAP(0.995)YDAIHVGAAAP(0.004)VVP(0.001)QALIDQLKPGGR	1										43.04	4	3519.78	Hydroxyproline	33985	41193	34955
MIPCDFLIPVQTQHPIR	P06744	1	MIP(1)CDFLIPVQTQHPIR	1	1	1								87.138	3	2080.06	Hydroxyproline	103600	119110	105850
MKPLDGSALYTGSALDFVR	P12111	1	MKP(1)LDGSALYTGSALDFVR	1	1	1	1			1	1	1	1	132.79	3	2056.03	Hydroxyproline	77655	87727	86330
MSVQPTVSLGGFEITPPVVLR	P06748	1	MSVQP(1)TVSLGGFEITPPVVLR	2	2	1	2			1				93.776	2;3	2242.2	Hydroxyproline	216360	251750	222820
MYSYVTEELPQLINANFPVDPQR	P10768	1	MYSYVTEELP(1)QLINANFPVDPQR	1	1									77.959	3	2739.32	Hydroxyproline	101530	118370	110380
NGAPIIMSFPHFYQADER	Q14108	1	NGAP(0.984)IIMSFP(0.016)HFYQADER	1		1	1							41.257	3	2107.98	Hydroxyproline	32217	35839	34800
NLHIPTMENGPELILR	O15382	1	NLHIP(1)TMENGPELILR			1	1							64.565	3	1861.97	Hydroxyproline	112780	125620	112050
NMGGPYGGGNYGPGGSGGSGGYGGR	P22626	1	NMGGP(1)YGGGNYGPGGSGGSGGYGGR					1	2	1	2	1	1	119.16	2;3	2204.89	Hydroxyproline	90931	102980	105050
NPTDAYQLNYDMHNPFDICAASYRPIYR	P53621	1	NP(0.853)TDAYQLNYDMHNP(0.446)FDICAASYRPIYR	1	1									47.331	4	3420.53	Hydroxyproline	29604	32120	32259
PMFIVNTNVPR	P14174	1	P(1)MFIVNTNVPR	1	2	2	1	2	2	2	2	1	2	119.68	2;3	1302.68	Hydroxyproline	196440	217190	198590
QGQYSPMAIEEQVAVIYAGVR	P25705	1	QGQYSP(1)MAIEEQVAVIYAGVR	1	1	1	1		1	1				74.776	3	2324.15	Hydroxyproline	26470	30305	28026
QWMENPNNNPIHPNLR	P15144	1	QWMENP(1)NNNPIHPNLR	1	1	1	1							54.898	3	1988.93	Hydroxyproline	56411	67619	53478
RAMITPALR	Q6NUM6	1	RAMITP(1)ALR	1		1	1		1					46.335	2	1059.59	Oxidation (M);Hydroxyproline	16617	19319	21567
SGDAAIVDMVPGKPMCVESFSDYPPLGR	Q5VTE0	1	SGDAAIVDMVP(1)GKPMCVESFSDYPPLGR	1	1	2	2		1			1		81.974	3;4	3026.38	1 Hydroxyproline	609070	694880	627500
TGQATVASGIPAGWMGLDCGPESSK	P00558	1	TGQATVASGIP(0.986)AGWMGLDCGP(0.014)ESSK	1	1									48.773	3	2492.13	Hydroxyproline	14264	17775	14298
TTGIVMDSGDGVTHTVPIYEGYALPHAILR	P63261	1	TTGIVMDSGDGVTHTVP(1)IYEGYALPHAILR	1	2		2	1	1		1	1	2	42.885	4;5	3198.6	Hydroxyproline	167110	191170	196150
VDEFPLCGHMVSDEYEQLSSEALEAAR	P27635	1	VDEFP(1)LCGHMVSDEYEQLSSEALEAAR	2	2									110.06	3;4	3097.36	Hydroxyproline	199360	260450	218660
VDLFYLHMPDHSTPVEETLR	O95154	1	VDLFYLHMP(0.998)DHSTP(0.002)VEETLR		1	1	1	1				1		51.524	4	2414.16	Hydroxyproline	71240	79771	72816
AATSGPR	O00555	1	AATSGP(1)R	1										52.299	2	674.335	Hydroxyproline	30477	30480	30620
QAFQIGSPWR	P00352	1	QAFQIGSP(1)WR		2	1	1			2	2	2	2	54.259	2	1204.6	Hydroxyproline	61798	71941	70503
DGEAGAQGPPGPAGPAGER	P02452	1	DGEAGAQGP(0.01)P(0.987)GP(0.003)AGPAGER	3	2	2	2	1	2	2	2	2	1	194.51	2;3	1705.77	Hydroxyproline	208240	243770	221010
GDAGPPGPAGPAGPPGPIGNVGAPGAK	P02452	1	GDAGP(0.185)P(0.6)GP(0.208)AGP(0.009)AGP(0.23)P(0.744)GP(0.039)IGNVGAP(0.985)GAK		1	1		1		1		1	1	52.366	3	2280.11	Hydroxyproline	234390	270300	285460
GLTGSPGSPGPDGK	P02452	1	GLTGSP(0.999)GSP(0.714)GP(0.287)DGK	1	1	1	1	1	1	1	1	1	1	70.373	2	1257.58	Hydroxyproline	64348	76650	65499
GPPGPQGAR	P02452	1	GP(0.001)P(0.999)GPQGAR	1	1	1	1		1	1	1	1	1	82.452	2	851.425	Hydroxyproline	105340	116910	108610
GPSGPQGPGGPPGPK	P02452	1	GPSGPQGP(0.002)GGP(0.159)P(0.805)GP(0.033)K	1			1	1	1	1	1		1	66.387	2	1301.64	Hydroxyproline	117680	139030	128330
GVQGPPGPAGPR	P02452	1	GVQGP(0.008)P(0.991)GP(0.001)AGPR	1	1	1	1	1	1		1	1	1	123.51	2	1104.57	Hydroxyproline	394480	477820	532490
GVVGLPGQR	P02452	1	GVVGLP(1)GQR	1	1	1	1	1	1	1	1	1	1	83.206	2	897.503	Hydroxyproline	106470	119150	139950
GVVGLPGQRGER	P02452	1	GVVGLP(1)GQRGER	1	1	1	1	1	2	1	1	2	1	60.598	3	1239.67	Hydroxyproline	75072	87992	75396
NGDDGEAGKPGRPGER	P02452	1	NGDDGEAGKP(1)GRP(1)GER			1				1				45.614	4	1626.73	Hydroxyproline	21562	24751	12898
EGAPGAEGSPGR	P02452	2	EGAP(1)GAEGSP(1)GR	1	4	1	1	1	1	1	1	1	1	77.279	2	1115.48	2 Hydroxyproline	211920	253390	240090
GEPGPTGLPGPPGER	P02452	2	GEP(0.993)GP(0.007)TGLP(0.997)GP(0.554)P(0.45)GER	2	2	1	1		2	2	2	2	2	125.22	2;3	1464.68	3 Hydroxyproline	501530	541910	506920
GEPGPVGVQGPPGPAGEEGK	P02452	2	GEP(0.989)GP(0.011)VGVQGP(0.031)P(0.917)GP(0.052)AGEEGK	1	2	1	1		1	1	2		2	117.48	2;3	1846.87	2 Hydroxyproline	233970	309870	278100
GEPGPVGVQGPPGPAGEEGKR	P02452	2	GEP(0.989)GP(0.011)VGVQGP(0.031)P(0.917)GP(0.052)AGEEGKR	1	1	1	1	1	1	1	1	1	1	142.23	3	2002.97	2 Hydroxyproline	163780	199890	186730
GLTGPIGPPGPAGAPGDK	P02452	2	GLTGSP(0.999)GSP(0.227)GP(0.774)DGK	1		1	1			1	1	1	1	73.138	2	1589.8	2 Hydroxyproline	136420	157280	124960
GLTGPIGPPGPAGAPGDKGESGPSGPAGPTGAR	P02452	2	GLTGP(0.002)IGP(0.208)P(0.73)GP(0.067)AGAP(0.992)GDKGESGP(0.001)SGPAGPTGAR	2	2	2	2	1	2	2	2	2	2	112.25	3;4	2868.4	2 Hydroxyproline	184610	216940	207610
GNDGATGAAGPPGPTGPAGPPGFPGAVGAK	P02452	2	GNDGATGAAGP(0.04)P(0.852)GP(0.105)TGP(0.081)AGP(0.247)P(0.703)GFP(0.972)GAVGAK	1	1									47.175	3	2531.2	2 Hydroxyproline	21043	23994	21483
GRPGAPGPAGAR	P02452	2	GRP(1)GAP(1)GPAGAR	3	4	2	2	2	2	2	2	1	2	104.94	2;3	1094.56	2 Hydroxyproline	245770	251280	276700
GSAGPPGATGFPGAAGR	P02452	2	GSAGP(0.002)P(0.998)GATGFP(1)GAAGR	2	2	2	2	1	2	2	2	1	2	130.29	2;3	1458.69	2 Hydroxyproline	234900	252050	267640
NGDDGEAGKPGRPGER	P02452	2	NGDDGEAGKP(1)GRP(1)GER		2				1		2	2	2	54.811	3;4	1642.73	2 Hydroxyproline	140780	181800	150870
VGPPGPSGNAGPPGPPGPAGK	P02452	2	VGP(0.45)P(0.45)GP(0.103)SGNAGP(0.194)P(0.765)GP(0.222)P(0.764)GP(0.052)AGK	1	2				1	1	2	1		51.942	3;4	1811.88	2 Hydroxyproline	154970	182580	162480
GRPGAPGPAGAR	P02452	2	GRP(1)GAP(1)GPAGAR	1	1		1			1	1	1		109.11	3	1078.56	2 Hydroxyproline	14055	15810	15368
DGLNGLPGPIGPPGPR	P02452	3	DGLNGLP(1)GPIGP(0.973)P(0.981)GP(0.046)R	2	2	1	1	1	1	2	1	2	2	173.25	2;3	1560.79	3 Hydroxyproline	362770	398700	396080
GANGAPGIAGAPGFPGAR	P02452	3	GANGAP(1)GIAGAP(1)GFP(1)GAR	2	2	2	1	1	3		2	2	3	132.84	2;3	1584.76	3 Hydroxyproline	375520	419230	408530
GAPGDRGEPGPPGPAGFAGPPGADGQPGAK	P02452	3	GAP(0.948)GDRGEP(0.762)GP(0.313)P(0.684)GP(0.293)AGFAGP(0.305)P(0.706)GADGQP(0.989)GAK				1	1			1			47.163	3	2718.23	3 Hydroxyproline	24269	27900	26565
GDRGETGPAGPPGAPGAPGAPGPVGPAGK	P02452	3	GDRGETGP(0.003)AGP(0.288)P(0.71)GAP(0.999)GAP(0.998)GAP(0.882)GP(0.113)VGP(0.007)AGK		1				1	1	1	1	1	44.721	3;4	2496.2	3 Hydroxyproline	60209	69960	66588
GETGPAGRPGEVGPPGPPGPAGEK	P02452	3	GETGP(0.08)AGRP(0.911)GEVGP(0.191)P(0.796)GP(0.188)P(0.75)GP(0.084)AGEK	1	2	1	1			2	1	1	2	58.98	3;4	2215.05	3 Hydroxyproline	420390	507580	442230
GFPGLPGPSGEPGK	P02452	3	GFP(1)GLP(0.947)GP(0.115)SGEP(0.938)GK	1	1	1	1				1	1	1	48.527	2	1343.64	3 Hydroxyproline	173470	202220	199670
GFSGLQGPPGPPGSPGEQGPSGASGPAGPR	P02452	3	GFSGLQGP(0.004)P(0.995)GP(0.003)P(0.997)GSP(1)GEQGPSGASGPAGPR				1	2	2	1	2	2	2	228.41	3;4	2704.25	3 Hydroxyproline	180530	200990	187070
GNDGATGAAGPPGPTGPAGPPGFPGAVGAK	P02452	3	GNDGATGAAGP(0.085)P(0.831)GP(0.085)TGP(0.021)AGP(0.215)P(0.771)GFP(0.994)GAVGAK	1	1	1	1	1	1	1		1		83.026	3	2547.2	3 Hydroxyproline	232520	265860	242610
GSPGADGPAGAPGTPGPQGIAGQR	P02452	3	GSP(0.999)GADGP(0.001)AGAP(1)GTP(0.997)GP(0.003)QGIAGQR	1	1	2	2	2	1	1	1	1	1	153.36	2;3	2103.99	3 Hydroxyproline	160840	174440	167560
GSPGADGPAGAPGTPGPQGIAGQR	P02452	3	GSP(0.999)GADGP(0.001)AGAP(1)GTP(0.997)GP(0.003)QGIAGQR	1				2	1	1	1	1	1	162.65	3	2119.99	3 Hydroxyproline	43289	47855	50432
TGPPGPAGQDGRPGPPGPPGAR	P02452	3	TGP(0.018)P(0.981)GPAGQDGRP(1)GP(0.576)P(0.424)GP(0.009)P(0.992)GAR	1	1	1	1	2	2	2	2	2	2	209.66	3;4	2055.97	3 Hydroxyproline	463940	529380	514040
GSPGADGPAGAPGTPGPQGIAGQR	P02452	3	GSP(0.999)GADGP(0.001)AGAP(1)GTP(0.997)GP(0.003)QGIAGQR	1	1				1	1	1	1	1	146.72	3	2088	3 Hydroxyproline	71130	75779	73445
GDRGETGPAGPPGAPGAPGAPGPVGPAGK	P02452	4	GDRGETGP(0.001)AGP(0.13)P(0.873)GAP(0.996)GAP(0.998)GAP(0.872)GP(0.112)VGP(0.018)AGK	2	2	2	2	1	2		2	2	2	67.641	3;4	2512.19	4 Hydroxyproline	201470	238750	214440
GPPGSAGAPGKDGLNGLPGPIGPPGPR	P02452	4	GP(0.5)P(0.5)GSAGAP(1)GKDGLNGLP(0.967)GP(0.034)IGP(0.972)P(0.851)GP(0.176)R	2	2									124.19	3;4	2469.22	4 Hydroxyproline	487490	536680	490930
GPPGSAGAPGKDGLNGLPGPIGPPGPR	P02452	4	GP(0.5)P(0.5)GSAGAP(1)GKDGLNGLP(0.967)GP(0.034)IGP(0.972)P(0.851)GP(0.176)R	2	1						1			141.36	3;4	2453.23	4 Hydroxyproline	249420	276160	257490
GEQGPAGSPGFQGLPGPAGPPGEAGKPGEQGVPGDLGAPGPSGAR	P02452	5	GEQGP(0.006)AGSP(0.994)GFQGLP(0.817)GP(0.184)AGP(0.224)P(0.776)GEAGKP(1)GEQGVP(1)GDLGAP(0.372)GP(0.628)SGAR								1	1	1	117.51	4	4111.91	5 Hydroxyproline	24433	30053	25045
DGESGRPGRPGER	P02461	1	DGESGRP(1)GRP(1)GER	1						1	1			55.261	4	1384.64	Hydroxyproline	10666	12962	13880
GAAGEPGR	P02461	1	GAAGEP(1)GR		1	1							1	44.349	2	729.341	Hydroxyproline	5951.8	6726.9	7112.9
GAPGPAGPR	P02461	1	GAP(1)GPAGPR	1	1	1	1		1	1	1	1	1	80.684	2	794.404	Hydroxyproline	89331	99864	114980
GAPGPQGPR	P02461	1	GAP(1)GPAGPR	1	1	2	1		1	1	1	1	1	80.438	2	851.425	Hydroxyproline	90821	106070	117270
GDAGAPGER	P02461	1	GAP(1)GPQGPR	1	1		1			1	1	1	1	72.325	2	844.368	Hydroxyproline	117420	131210	108520
GEPGGPGADGVPGKDGPR	P02461	1	GEP(0.983)GGP(0.017)GADGVPGKDGPR	1	1	1					1	1	1	65.423	3	1634.76	Hydroxyproline	91569	110130	78099
GAPGEKGEGGPPGVAGPPGGSGPAGPPGPQGVKGER	P02461	1	GAP(0.812)GEKGEGGP(0.592)P(0.592)GVAGP(0.25)P(0.624)GGSGP(0.13)AGP(0.261)P(0.634)GP(0.105)QGVKGER						1		1	1		40.682	4	3179.52	Hydroxyproline	15018	19544	14062
GESGKPGANGLSGER	P02461	1	GESGKP(1)GANGLSGER	1	1	1	1		1	1	1	1	1	63.79	3	1430.67	Hydroxyproline	50339	55632	68863
GESGPAGPAGAPGPAGSR	P02461	1	GESGPAGPAGAP(0.997)GP(0.003)AGSR	2	2		1			2	1			118.96	2;3	1507.7	Hydroxyproline	30009	33204	27465
GEPGPQGHAGAQGPPGPPGINGSPGGK	P02461	1	GEP(0.5)GP(0.5)QGHAGAQGP(0.296)P(0.695)GP(0.324)P(0.714)GINGSP(0.972)GGK						1	1	1	1	1	42.851	3	2438.12	Hydroxyproline	18392	18266	19658
GPTGPIGPPGPAGQPGDK	P02461	1	GP(0.001)TGP(0.002)IGP(0.237)P(0.709)GP(0.115)AGQP(0.937)GDK	1		1	1							49.708	2	1630.8	Hydroxyproline	23930	28157	25023
GPTGPIGPPGPAGQPGDK	P02461	1	GP(0.001)TGP(0.002)IGP(0.237)P(0.709)GP(0.115)AGQP(0.937)GDK	1						1	1		1	40.689	3	1734.78	Hydroxyproline	22368	29007	24791
SGDRGESGPAGPAGAPGPAGSR	P02461	1	SGDRGESGPAGPAGAP(0.997)GP(0.003)AGSR	1	1	1	1	1	2	1	2	1	2	151.23	3;4	1922.88	Hydroxyproline	154110	174020	200740
DGESGRPGRPGER	P02461	2	DGESGRP(1)GRP(1)GER					1						62.088	4	1400.64	2 Hydroxyproline	9624	10359	9602.2
DGNPGSDGLPGR	P02461	2	DGNP(1)GSDGLP(1)GR	1	1						1	1	1	128.08	2	1172.51	2 Hydroxyproline	31081	35801	31660
DGTSGHPGPIGPPGPR	P02461	2	DGTSGHP(0.995)GP(0.005)IGP(0.02)P(0.84)GP(0.14)R	1	1	1	1		1	1	1		1	76.759	3	1529.72	2 Hydroxyproline	46047	46109	47634
GDRGENGSPGAPGAPGHPGPPGPVGPAGK	P02461	2	GDRGENGSP(0.982)GAP(0.224)GAP(0.832)GHP(0.676)GP(0.409)P(0.575)GP(0.275)VGP(0.027)AGK		1					1			1	44.854	4	2607.21	2 Hydroxyproline	11203	10828	10974
GEGGAPGLPGIAGPR	P02461	2	GEGGAP(1)GLP(1)GIAGPR	1	1	1	1	1	1	1	1	1	1	102.52	2	1336.67	2 Hydroxyproline	219650	242840	236790
GEGGPPGVAGPPGGSGPAGPPGPQGVK	P02461	2	GEGGP(0.209)P(0.791)GVAGP(0.077)P(0.923)GGSGP(0.005)AGP(0.196)P(0.746)GP(0.053)QGVK	1	1			1		1		1	1	77.939	3	2282.09	2 Hydroxyproline	85888	98045	96664
GEVGPAGSPGSNGAPGQR	P02461	2	GEVGPAGSP(1)GSNGAP(1)GQR	2	2	2	2	2	1	2	2	2	2	183.36	2;3	1625.74	2 Hydroxyproline	236650	255770	244580
GPAGPNGIPGEKGPAGER	P02461	2	GPAGP(0.003)NGIP(0.999)GEKGP(0.998)AGER	1	1	1	1		1		1	1	1	47.68	3	1691.82	2 Hydroxyproline	38060	42881	38709
GPPGLAGAPGLR	P02461	2	GP(0.018)P(0.982)GLAGAP(1)GLR	1	1	1	1	1	1	1	1	1	1	69.721	2	1093.59	2 Hydroxyproline	319490	359750	337390
GPPGPAGANGAPGLR	P02461	2	GP(0.013)P(0.987)GPAGANGAP(1)GLR	2	2	3	2	1	1	1	2	2	2	111.79	2;3	1319.66	2 Hydroxyproline	504260	551990	526480
GPVGPSGPPGKDGTSGHPGPIGPPGPR	P02461	2	GPVGPSGPPGKDGTSGHP(0.995)GP(0.005)IGP(0.02)P(0.84)GP(0.14)R	1	1				1	1	1	1	1	73.574	4	2476.21	2 Hydroxyproline	35112	37459	40609
GPVGPSGPPGKDGTSGHPGPIGPPGPR	P02461	2	GPVGPSGPPGKDGTSGHP(0.995)GP(0.005)IGP(0.02)P(0.84)GP(0.14)R	1	1									122.39	4	2460.21	2 Hydroxyproline	81430	79939	68931
GRPGLPGAAGAR	P02461	2	GRP(1)GLP(1)GAAGAR	2	2	2	2		1	2	2	2	2	162.21	2;3	1110.59	2 Hydroxyproline	205780	225930	218760
GPAGPNGIPGEKGPAGER	P02461	2	GPAGP(0.003)NGIP(0.999)GEKGP(0.998)AGER		1	1	1	1	1	1	1	1		73.918	3	1675.83	2 Hydroxyproline	50122	55269	45014
SGDRGESGPAGPAGAPGPAGSR	P02461	2	SGDRGESGP(0.002)AGP(0.997)AGAP(0.783)GP(0.217)AGSR								1		1	56.882	3	1938.88	2 Hydroxyproline	1891	2248.8	2066.3
DGPPGPAGNTGAPGSPGVSGPK	P02461	3	DGP(0.442)P(0.442)GP(0.115)AGNTGAP(1)GSP(0.993)GVSGP(0.008)K	1	1			1	1	1	1		1	72.99	3	1920.88	3 Hydroxyproline	238680	304640	306260
GDAGAPGAPGGKGDAGAPGER	P02461	3	GDAGAP(1)GAP(1)GGKGDAGAP(1)GER	1	1	1			1	1	1	1		93.255	3	1811.8	3 Hydroxyproline	137650	164950	104360
GDAGAPGERGPPGLAGAPGLR	P02461	3	GDAGAP(1)GAP(1)GGKGDAGAP(1)GER		1			1	1		1		1	85.937	3	1919.94	3 Hydroxyproline	15730	18556	16828
GEDGKDGSPGEPGANGLPGAAGER	P02461	3	GEDGKDGSP(1)GEP(1)GANGLP(1)GAAGER		1				1	1	1	1	1	172.37	3	2241.97	3 Hydroxyproline	69450	99453	78368
GPPGPQGLPGLAGTAGEPGR	P02461	3	GP(0.028)P(0.93)GP(0.042)QGLP(1)GLAGTAGEP(1)GR	2	2				1	1	1			116.39	2;3	1832.9	3 Hydroxyproline	110820	121040	113360
GSPGAQGPPGAPGPLGIAGITGAR	P02461	3	GSP(1)GAQGP(0.005)P(0.995)GAP(0.963)GP(0.037)LGIAGITGAR	2	2	1	2	2	2		2	1	1	189.09	2;3	2103.07	3 Hydroxyproline	335160	377750	374230
GSPGAQGPPGAPGPLGIAGITGAR	P02461	3	GSP(1)GAQGP(0.005)P(0.995)GAP(0.963)GP(0.037)LGIAGITGAR	2	2		1			1	1	1	1	89.71	3	2087.08	2 Hydroxyproline	155160	172930	173290
GSPGGPGAAGFPGAR	P02461	3	GSP(1)GGP(1)GAAGFP(1)GAR	2	2	2	1	1	2	1	2	2	2	107.65	2;3	1302.6	3 Hydroxyproline	286570	308920	309040
GEGGPPGVAGPPGGSGPAGPPGPQGVKGER	P02461	4	GEGGP(0.247)P(0.751)GVAGP(0.217)P(0.602)GGSGP(0.207)AGP(0.292)P(0.728)GP(0.955)QGVKGER						1	1	2	2	1	42.468	3;4	2640.25	4 Hydroxyproline	14162	15344	15501
GETGPPGPAGFPGAPGQNGEPGGK	P02461	4	GETGP(0.173)P(0.793)GP(0.034)AGFP(1)GAP(1)GQNGEP(1)GGK	1	1			1		1				62.442	3	2195.97	4 Hydroxyproline	64630	74522	71580
GETGPPGPAGFPGAPGQNGEPGGKGER	P02461	4	GETGP(0.173)P(0.793)GP(0.034)AGFP(1)GAP(1)GQNGEP(1)GGKGER						1	1	1	1		85.376	3	2538.14	4 Hydroxyproline	19371	23273	19762
GFPGNPGAPGSPGPAGQQGAIGSPGPAGPR	P02461	4	GFP(1)GNP(1)GAP(1)GSP(0.998)GP(0.002)AGQQGAIGSP(0.641)GP(0.144)AGP(0.215)R					1	1	1	2	1	2	141.78	3;4	2689.25	4 Hydroxyproline	82119	89501	90611
GFPGNPGAPGSPGPAGQQGAIGSPGPAGPR	P02461	4	GFP(1)GNP(1)GAP(1)GSP(0.998)GP(0.002)AGQQGAIGSP(0.641)GP(0.144)AGP(0.215)R					1	1	1	2	1	1	87.091	3	2673.25	4 Hydroxyproline	18243	20465	18549
GPTGPIGPPGPAGQPGDKGEGGAPGLPGIAGPR	P02461	4	GP(0.678)P(0.272)GP(0.05)QGLP(1)GLAGTAGEP(1)GRDGNP(1)GSDGLP(1)GR	2	2	1	1	1	2	2	2	2	2	84.741	3;4	2949.46	4 Hydroxyproline	278020	323990	265250
GSPGERGETGPPGPAGFPGAPGQNGEPGGKGER	P02461	4	GSP(0.864)GERGETGP(0.304)P(0.614)GP(0.237)AGFP(0.982)GAP(0.999)GQNGEP(1)GGKGER						1			1	1	49.825	4	3137.4	4 Hydroxyproline	17164	21600	19883
GPPGPQGLPGLAGTAGEPGRDGNPGSDGLPGR	P02461	5	GP(0.678)P(0.272)GP(0.05)QGLP(1)GLAGTAGEP(1)GRDGNP(1)GSDGLP(1)GR					2	2	1	2	1	1	121.49	3;4	2987.4	5 Hydroxyproline	73455	79723	75159
GFPGTSLPGPSGR	P02462	2	GFP(1)GTSLP(0.974)GP(0.026)SGR	1	1	1	1			1		1	1	90.412	2	1260.61	2 Hydroxyproline	379120	409520	394720
GPPGGVGFPGSR	P02462	2	GP(0.004)P(0.996)GGVGFP(1)GSR	1	1	1	1				1	1		71.176	2	1115.54	2 Hydroxyproline	43227	47660	49760
GYPGTPGPR	P02462	2	GYP(1)GTP(0.996)GP(0.004)R	1	1	1	1			1	1	1	1	62.558	2	932.435	2 Hydroxyproline	37600	42577	42680
IVPLPGPPGAEGLPGSPGFPGPQGDR	P02462	5	IVP(0.125)LP(0.756)GP(0.153)P(0.965)GAEGLP(1)GSP(1)GFP(0.946)GP(0.054)QGDR	1	1							1	1	110.83	3	2545.24	5 Hydroxyproline	33827	40114	38648
EVTINPDTTCGNDWVCEHR	P04746	1	EVTINP(1)DTTCGNDWVCEHR	2	2	3	3	2	1	1	1	1	1	94.387	3	2317.97	Hydroxyproline	578790	653200	607540
GFGGVQVSPPNENVAIYNPFRPWWER	P04746	1	GFGGVQVSPPNENVAIYNP(0.003)FRP(0.997)WWER	2		6	6							167.61	3;4	3031.47	Hydroxyproline	509210	581430	517860
NVVDGQPFTNWYDNGSNQVAFGR	P04746	1	NVVDGQP(1)FTNWYDNGSNQVAFGR			2	2		1		1			126.91	2;3	2600.17	Hydroxyproline	187680	216040	199780
QFQNGNDVNDWVGPPNNNGVIK	P04746	1	QFQNGNDVNDWVGP(0.845)P(0.155)NNNGVIK		3	3	4	2	2	2	2		3	69.986	2;3;4	2441.14	Hydroxyproline	806800	965440	913090
ISCPEGTNAYR	P05451	1	ISCP(1)EGTNAYR	1	2	2	2	1	2	1	1	1	1	64.103	2	1282.56	Hydroxyproline	196690	221680	220030
GRPGPAGPPGSQGPR	P05997	2	GRP(0.966)GP(0.034)AGP(0.02)P(0.98)GSQGPR	1	1					1	1	1	1	109.83	3	1418.7	2 Hydroxyproline	41642	47916	52307
GTQGPPGATGFPGSAGR	P05997	2	GTQGPP(1)GATGFP(1)GSAGR	1	1									152.32	2	1545.72	2 Hydroxyproline	55626	60029	60927
LGPLGAPGEDGRPGPPGSIGIR	P05997	3	LGPLGAP(1)GEDGRP(0.995)GP(0.179)P(0.826)GSIGIR	1	1	1					1			116.39	3	2117.09	3 Hydroxyproline	101860	113490	100720
NVFVEFYAPWCGHCK	P07237	1	NVFVEFYAP(1)WCGHCK	2	2	1	1	1	1					71.98	2;3	1928.83	Hydroxyproline	880750	1027600	977850
DSCQGDSGGPVVSNGELQGIVSWGYGCAQK	P07478	1	DSCQGDSGGP(1)VVSNGELQGIVSWGYGCAQK						1	1		1	1	40.456	4	3127.36	Hydroxyproline	15237	17874	15125
GENGVVGPTGPVGAAGPAGPNGPPGPAGSR	P08123	1	GENGVVGPTGPVGAAGPAGPNGP(0.038)P(0.924)GP(0.038)AGSR	1	1		1	1	1	1	1	1	1	170.93	3	2566.25	Hydroxyproline	68382	77850	77043
GIPGPVGAAGATGAR	P08123	1	GIP(1)GPVGAAGATGAR	1	1	1	1	1	1	1	1	1	1	116.79	2	1266.67	Hydroxyproline	203590	217430	218670
GLPGADGR	P08123	1	GLP(1)GADGR	1	1	1	1	1	1	1	1	1	1	71.692	2	757.372	Hydroxyproline	58431	65361	61761
GPPGESGAAGPTGPIGSR	P08123	1	GP(0.003)P(0.997)GESGAAGPTGPIGSR	2	1	2	2		1	2	2	1	2	131.45	2;3	1579.76	Hydroxyproline	329170	356070	349530
TGEVGAVGPPGFAGEK	P08123	1	TGEVGAVGP(0.198)P(0.802)GFAGEK	1	1	1	1				1		1	66.809	2	1487.73	Hydroxyproline	66581	86016	76140
TGHPGTVGPAGIR	P08123	1	TGHP(1)GTVGPAGIR	1	2	1	1		1	2	2	2	1	96.334	3	1234.64	Hydroxyproline	108140	116660	129270
VGAPGPAGAR	P08123	1	VGAP(0.998)GP(0.002)AGAR	1		1				1	1	1	1	65.404	2	867.456	Hydroxyproline	66057	75614	93918
EGPVGLPGIDGRPGPIGPAGAR	P08123	2	EGPVGLP(1)GIDGRP(0.993)GP(0.007)IGPAGAR	1	1	1	1	1		1	1	1	1	141.6	3	2055.09	2 Hydroxyproline	234080	279190	259780
GEIGNPGR	P08123	2	GEP(1)GLRGEIGNP(1)GR	1	1	1	1		1	1	1		1	80.229	2	814.393	2 Hydroxyproline	102700	119300	109020
GLHGEFGLPGPAGPR	P08123	2	GLHGEFGLP(1)GP(1)AGPR	2	2	2	2	1	1	1	1	1	1	123.95	2;3	1476.75	Hydroxyproline	222090	238540	226840
DGNPGNDGPPGR	P08123	2	DGNP(1)GNDGP(0.009)P(0.991)GR	1	1					1	1	1		130.56	2	1183.49	2 Hydroxyproline	52843	63577	60110
EGPVGLPGIDGRPGPIGPAGAR	P08123	2	EGPVGLP(1)GIDGRP(0.993)GP(0.007)IGPAGAR	1	1	1	1		1	1		1		133.24	3	2071.08	2 Hydroxyproline	504140	613790	549710
GAPGAVGAPGPAGATGDR	P08123	2	GAP(1)GAVGAP(1)GPAGATGDR	2	2	2	1		1	2	2	1	2	145.79	2;3	1509.72	2 Hydroxyproline	180040	184870	198690
GAPGAVGAPGPAGATGDRGEAGAAGPAGPAGPR	P08123	2	GAP(1)GAVGAP(0.999)GP(0.001)AGATGDRGEAGAAGPAGPAGPR	2	2	1	2	2	2	2	3	3	2	237.97	3;4	2726.31	2 Hydroxyproline	386510	420390	434560
GAPGPDGNNGAQGPPGPQGVQGGK	P08123	2	GAP(0.794)GP(0.206)DGNNGAQGP(0.068)P(0.855)GP(0.077)QGVQGGK	1	1	1	1	1	1	1			1	53.355	3	2144.98	2 Hydroxyproline	102090	120500	123010
GEPGLRGEIGNPGR	P08123	2	GEP(1)GLRGEIGNP(1)GR	1	1	1	1		1	1	1	1	1	77.644	3	1439.71	2 Hydroxyproline	63669	69616	74073
GEPGSAGPQGPPGPSGEEGK	P08123	2	GEP(1)GSAGPQGP(0.011)P(0.968)GP(0.021)SGEEGK	1	1				1	1	1	1	1	76.176	3	1822.8	2 Hydroxyproline	106650	130340	119330
GEPGVVGAVGTAGPSGPSGLPGER	P08123	2	GEP(1)GVVGAVGTAGPSGP(0.001)SGLP(0.999)GER	1	1	1	1	1	1	1	1	1	1	132.65	3	2136.04	2 Hydroxyproline	132490	149180	157400
GEQGPPGPPGFQGLPGPSGPAGEVGKPGER	P08123	2	GEQGP(0.5)P(0.5)GP(0.501)P(0.501)GFQGLP(0.874)GP(0.121)SGP(0.07)AGEVGKP(0.933)GER						2	2	1	1	2	49.152	3;4	2873.36	4 Hydroxyproline	13279	15671	13661
GEVGPAGPNGFAGPAGAAGQPGAK	P08123	2	GEP(1)GVVGAVGTAGPSGP(0.001)SGLP(0.999)	1					1		1			42.863	3	2065.98	2 Hydroxyproline	63284	70103	48138
GEVGPAGPNGFAGPAGAAGQPGAKGER	P08123	2	GEP(1)GVVGAVGTAGPSGP(0.001)SGLP(0.999)GER	1		1			1	1		1	1	81.055	3	2408.15	2 Hydroxyproline	58583	62237	48146
GHNGLQGLPGIAGHHGDQGAPGSVGPAGPR	P08123	2	GHNGLQGLP(0.999)GIAGHHGDQGAP(0.996)GSVGP(0.004)AGPR					1		1		1	1	46.63	5	2799.35	2 Hydroxyproline	54791	66842	52032
GLHGEFGLPGPAGPR	P08123	2	GLHGEFGLP(1)GP(1)AGPR	1	1	1	1	1	1	1	1	1	1	117.93	3	1492.74	2 Hydroxyproline	223510	251070	244210
GLPGVAGAVGEPGPLGIAGPPGAR	P08123	2	GLP(1)GVAGAVGEP(0.946)GP(0.054)LGIAGP(0.551)P(0.449)GAR	1	1	2	2		1	1	1	1	1	209.9	2;3	2114.11	3 Hydroxyproline	389080	430350	398750
GYPGNIGPVGAAGAPGPHGPVGPAGK	P08123	2	GYP(1)GNIGP(0.002)VGAAGAP(0.909)GP(0.085)HGP(0.003)VGPAGK	1	1	1	1			1	1	1	1	61.04	3	2283.14	2 Hydroxyproline	401130	451220	547660
RGPNGEAGSAGPPGPPGLR	P08123	2	RGPNGEAGSAGP(0.01)P(0.981)GP(0.192)P(0.818)GLR	1	1	1	1	1	1	1	1	1	1	131.84	3	1774.87	2 Hydroxyproline	148660	163860	158110
TGPPGPSGISGPPGPPGPAGK	P08123	2	TGP(0.809)P(0.809)GP(0.38)SGISGP(0.233)P(0.749)GP(0.2)P(0.609)GP(0.211)AGK	1						1		1		41.53	3	1844.89	4 Hydroxyproline	13438	17099	16549
GAAGLPGVAGAPGLPGPR	P08123	3	GAAGLP(1)GVAGAP(1)GLP(0.877)GP(0.123)R	1	1	1	1		1			1	1	120.7	2	1561.82	3 Hydroxyproline	347330	381610	350840
GAPGAVGAPGPAGATGDRGEAGAAGPAGPAGPR	P08123	3	GAP(1)GAVGAP(0.998)GP(0.002)AGATGDRGEAGAAGP(0.989)AGP(0.008)AGP(0.002)R					1	1	2	2	2	1	128.71	3;4	2742.31	3 Hydroxyproline	34976	41538	42653
GEPGAPGENGTPGQTGAR	P08123	3	GEP(1)GAP(1)GENGTP(1)GQTGAR							2	2	2	2	130.77	2;3	1699.74	3 Hydroxyproline	39769	42725	42729
GEVGLPGLSGPVGPPGNPGANGLTGAK	P08123	3	GEVGLP(0.988)GLSGP(0.043)VGP(0.247)P(0.736)GNP(0.986)GANGLTGAK	1	1									49.094	3	2417.22	3 Hydroxyproline	64362	76256	62165
GPPGAAGAPGPQGFQGPAGEPGEPGQTGPAGAR	P08123	3	GP(0.506)P(0.506)GAAGAP(0.835)GP(0.153)QGFQGPAGEP(1)GEP(0.999)GQTGP(0.001)AGAR					2	2		2	2	2	138.61	3;4	2958.35	3 Hydroxyproline	150570	166810	155600
GPPGAVGSPGVNGAPGEAGR	P08123	3	GP(0.028)P(0.972)GAVGSP(1)GVNGAP(1)GEAGR	2	2		1		2	1	1	2	2	134.66	2;3	1750.82	3 Hydroxyproline	298310	314140	292900
GPSGPPGPDGNKGEPGVVGAVGTAGPSGPSGLPGER	P08123	3	GP(0.112)SGP(0.405)P(0.405)GP(0.144)DGNKGEP(0.934)GVVGAVGTAGPSGP(0.001)SGLP(0.998)GER					1	1	1	1	1	1	101.21	4	3212.53	3 Hydroxyproline	21290	23588	21239
GPSGEAGTAGPPGTPGPQGLLGAPGILGLPGSR	P08123	4	GPSGEAGTAGP(0.079)P(0.921)GTP(0.91)GP(0.091)QGLLGAP(1)GILGLP(1)GSR	2	1						2			92.449	3;4	2956.49	4 Hydroxyproline	75051	87590	83057
IQLACLPPAGTILPNNYPCYVTGWGR	P08217	1	IQLACLPPAGTILPNNYP(1)CYVTGWGR	2	5									142.41	3;4	2946.45	Hydroxyproline	712670	803560	795370
GIPGFAGADGGPGPR	P08572	2	GIP(1)GFAGADGGP(0.871)GP(0.129)R		1	1	1				1	1	1	100.11	2	1356.64	2 Hydroxyproline	17379	19837	20102
GLPGEVLGAQPGPR	P08572	2	GLP(1)GEVLGAQP(0.866)GP(0.134)R	1	1	1	1			1	1	1	1	104.17	2	1378.72	2 Hydroxyproline	96723	106900	101280
GVSGFPGADGIPGHPGQGGPR	P08572	3	GVSGFP(1)GADGIP(1)GHP(0.929)GQGGP(0.071)R	1	1	1	1	1	1	1	1	1	1	108.45	3	1963.91	3 Hydroxyproline	159940	165680	179930
SAQLGDAVQLASLPPAGDILPNETPCYITGWGR	P08861	1	SAQLGDAVQLASLP(0.775)P(0.225)AGDILPNETPCYITGWGR	2	1	1	1							83.36	3;4	3482.71	Hydroxyproline	43034	46767	45231
SGCNGDSGGPLNCPTEDGGWQVHGVTSFVSAFGCNTR	P08861	2	SGCNGDSGGP(1)LNCP(1)TEDGGWQVHGVTSFVSAFGCNTR									1	1	43.444	4	3915.63	2 Hydroxyproline	2771.3	3131.6	3205.1
TPCYITGWGR	P09093	1	TP(1)CYITGWGR	1	1	1	1			1	1	1	1	70.028	2	1225.56	Hydroxyproline	144290	159310	173110
GDEGPPGSEGAR	P12109	1	GDEGP(0.031)P(0.969)GSEGAR	1		1	1					1	1	95.273	2	1143.48	Hydroxyproline	55084	59782	64434
GDPGEAGPQGDQGR	P12109	1	GDP(1)GEAGPQGDQGR	2	3	1	1	1	2	2	2	1	1	158.52	2;3	1355.57	Hydroxyproline	232460	256710	253760
GDPGFEGER	P12109	1	GDP(1)GFEGER	1	1	1	2		1	1	1	1	1	63.816	2	978.404	Hydroxyproline	87760	96747	87612
GPPGLRGDPGFEGER	P12109	2	GP(0.055)P(0.945)GLRGDP(0.999)GFEGER	1	1	1								42.947	3	1571.73	2 Hydroxyproline	52206	58517	58288
GDPGDAGPR	P12110	1	GDP(1)GDAGPR	1	2	1	1			1	1	1		98.582	2	856.368	Hydroxyproline	187670	206510	219300
GPDGYPGEAGSPGER	P12110	2	GPDGYP(1)GEAGSP(1)GER	1	1									130.47	2	1476.61	2 Hydroxyproline	25491	27347	26029
GAQGPAGPAGPPGLIGEQGISGPR	P12111	1	GAQGPAGPAGP(0.001)P(0.999)GLIGEQGISGPR	2	3	2	2	2	1	1	1	1	1	199.67	2;3	2156.1	Hydroxyproline	246250	275480	269940
GDPGNPGQDSQER	P12111	1	GDP(1)GNPGQDSQER	1	1			1		1	1	1	1	133.98	2	1371.57	Hydroxyproline	35573	39922	48043
GDVGIRGDPGNPGQDSQER	P12111	1	GDVGIRGDP(1)GNPGQDSQER						1	1	1	1	1	107.72	3	1968.89	Hydroxyproline	45151	49225	39754
GSGGAAGAPGER	P12111	1	GSGGAAGAP(1)GER	1	4	1	2			1	1			50.914	2	1001.45	Hydroxyproline	70695	76217	78270
GYPGDEGGPGER	P12111	1	GYP(1)GDEGGPGER	1	1	1	1		1	1		1		111.63	2	1205.49	Hydroxyproline	140230	161180	176820
RPAIWIDTGIHSR	P15085	1	RP(1)AIWIDTGIHSR	1			1	1	1		1			55.291	4	1536.82	Hydroxyproline	26257	31238	31797
EWISPAFCQWFVR	P15086	1	EWISP(1)AFCQWFVR	2		1	1							58.172	2;3	1740.81	Hydroxyproline	49859	57722	53827
FIWYNNVINPTLPR	P16233	1	FIWYNNVINP(0.997)TLP(0.003)R	1			1			1	1	1		45.28	2	1761.92	Hydroxyproline	62124	72525	75168
ITGLDPAEPCFQGTPELVR	P16233	2	ITGLDP(0.996)AEP(1)CFQGTP(0.004)ELVR	2	3	3	3	2	3	4	3	4	2	89.877	2;3	2115.03	2 Hydroxyproline	799090	935230	938570
ITGLDPAEPCFQGTPELVR	P16233	2	ITGLDP(0.996)AEP(1)CFQGTP(0.004)ELVR			1	1			1	2			88.565	2;3	2131.03	2 Hydroxyproline	91423	110660	114520
AISQSGVALSPWVIQK	P19835	1	AISQSGVALSP(1)WVIQK	1					1	1	1	1		58.079	3	1698.93	Hydroxyproline	23407	27010	21702
GPQGAPGKPGPDGLR	P20908	1	GP(0.001)QGAP(0.999)GKP(0.911)GP(0.089)DGLR		1	1	1					1		57.792	3	1162.58	Hydroxyproline	46128	51375	49245
TGPIGPQGAPGKPGPDGLR	P20908	2	TGPIGP(0.001)QGAP(0.999)GKP(0.911)GP(0.089)DGLR		1						1		1	71.872	3	1802.93	2 Hydroxyproline	49597	60268	50131
FVTTEFEPCFDAADFIR	P50440	1	FVTTEFEP(1)CFDAADFIR	3	3	1	3	1	2	2	2	2	1	75.968	2;3	2079.92	Hydroxyproline	203230	245010	207060
ACPGGYHVYR	P55259	1	ACP(1)GGYHVYR				1		1	1	1	1		55.064	3	1194.52	Hydroxyproline	46598	49349	41879
LEGTPWCNLR	P55259	1	LEGTP(1)WCNLR				1		1		1	1		51.436	2	1260.59	Hydroxyproline	149410	171780	174630
NAPPVRTENR	Q13243	1	NAP(0.5)P(0.8)VRTENR								1			47.187	3	1168.59	Hydroxyproline	13043	14184	12404
RSLELIPLTAR	Q2PPJ7	1	RSLELIP(1)LTAR	1			1			1	1			50.354	2	1283.76	Hydroxyproline	38312	43168	41973
IVNGEDAVPGSWPWQVSLQDK	Q6GPI1	1	IVNGEDAVP(0.5)GSWP(0.8)WQVSLQDK			1	1							58.712	3	2340.14	Hydroxyproline	143460	176520	163330
PEGPLVR	Q969S2	2	P(1)EGP(1)LVR					1						41.302	2	840.434	Acetyl (Protein N-term);2 Hydroxyproline	8670.2	10521	10265
LVAASVPAR	Q9H1C0	1	LVAASVP(1)AR			1	1							43.083	2	898.524	Hydroxyproline	51724	58209	52305
SPQEPQQGK	Q9H400	2	SP(1)QEP(1)QQGK	1	1	1	1		1	1	1		1	46.001	2	1029.47	2 Hydroxyproline	43997	61435	58546
AAPEPAPR	Q9NSY0	1	AAP(0.209)EP(0.791)APR	1							1	1		52.786	2	865.429	Acetyl (Protein N-term);Hydroxyproline	11116	11830	13616
