# Supplementary material for: Proteome-Wide Investigation of Proline Hydroxylation in Pancreatic Ductal Adenocarcinoma Using DiLeu Isobaric Labeling Strategy
Source: Mol Cell Proteomics. 2025 Apr 9;24(7):100969. doi: 10.1016/j.mcpro.2025.100969 (PMC12275936; doi:10.1016/j.mcpro.2025.100969)
Supplement: Supplementary Table S4 [file mmc3.xlsx]

## Sheet: Table S4_Benign
Data were exported from MaxQuant and processed by Perseus.
Sequence	Master protein	p-value benign_WT	Test Difference benign_WT	Score	Charge	Mass	Hydroxyproline probabilities	Modifications	115a (benign tumor)	115b (bengin NAT)	116a (bengin NAT)	116b (bengin NAT)	116c (benign tumor)	117a (benign tumor)	117b (benign tumor)	117c (bengin NAT)	118a (benign tumor)	118b(bridge channel)	118c (bengin NAT)	118d (benign tumor)
AAQSPPVDSAAETPPR	Q12988	0.198938	0.46159	65.956	2	1624.77	AAQSP(0.999)P(0.613)VDSAAETP(0.194)P(0.194)R	Hydroxyproline	20.2101	20.9279	20.1053	19.5638	20.8891	20.24	20.617	19.6013	20.2186	20.4283	19.7373	20.6858
ACEDIDECSLPNICVFGTCHNLPGLFR	P35555	0.245319	0.61024	74.819	3	1526.61	ACEDIDECSLPNICVFGTCHNLP(1)GLFR	Hydroxyproline	18.7773	19.849	18.818	18.3433	19.6674	19.7607	19.2851	18.7472	20.0526	19.2948	18.9529	19.5034
AGEDGHPGKPGRPGER	P08123	0.106643	1.68356	52.93	NaN	2873.36	AGEDGHP(0.985)GKP(0.105)GRP(0.91)GER	2 Hydroxyproline	20.4387	21.3932	19.8094	21.0666	23.402	23.8068	21.064	21.3232	22.008	22.1546	19.9814	22.3361
AGFPGLPGSPGAR	P08572	0.452578	0.324436	61.11	2	1230.6	AGFP(1)GLP(1)GSP(1)GAR	3 Hydroxyproline	19.5223	20.6949	19.4094	19.7654	20.1621	20.3827	19.6841	19.6123	19.9817	20.1298	19.5626	20.6181
AGVMGPPGSR	P08123	0.0685613	1.40649	58.592	2	1561.82	AGVMGP(0.161)P(0.839)GSR	Hydroxyproline	19.9153	20.4546	19.5458	19.8292	21.799	22.4657	20.2696	20.1266	21.0024	21.2891	19.8616	21.668
ALENPQPHPGWQGTLK	P19835	0.508545	0.240005	45.438	3	1787.9	ALENPQP(0.004)HP(0.996)GWQGTLK	Hydroxyproline	23.0841	22.3542	23.0273	21.3544	22.5959	22.6076	22.0237	22.9326	23.0099	22.2147	23.0059	22.577
DGEAGAQGPPGPAGPAGER	P02452	0.148336	2.15566	262.37	2	3198.46	DGEAGAQGP(0.016)P(0.984)GPAGPAGER	Hydroxyproline	18.0403	20.1935	17.4203	18.0561	21.8322	22.5319	19.2246	19.1315	21.1152	20.7107	18.866	20.926
DGESGRPGRPGER	P02461	0.108827	1.38852	65.593	4	2974.44	DGESGRP(1)GRP(1)GER	2 Hydroxyproline	20.3401	21.1583	19.7897	20.1619	22.361	23.1746	19.8568	20.9241	21.8971	21.7815	20.1849	21.3887
DGESGRPGRPGER	P02461	0.102086	1.22351	73.082	4	851.425	DGESGRP(1)GRP(1)GER	2 Hydroxyproline	18.9095	19.5599	18.6785	19.39	21.221	21.6339	18.9885	19.7546	20.3573	20.7842	19.0623	20.4412
DGLNGLPGPIGPPGPR	P02452	0.131061	1.41506	144.18	NaN	1815.86	DGLNGLP(0.998)GP(0.017)IGP(0.972)P(0.972)GP(0.041)R	3 Hydroxyproline	23.1868	24.4733	23.158	23.3167	25.681	26.1963	24.0135	23.6559	24.6467	24.6792	23.1693	25.1378
DGTSGHPGPIGPPGPR	P02461	0.124001	1.77447	253.06	2	3083.44	DGTSGHP(1)GPIGP(0.011)P(0.968)GP(0.021)R	2 Hydroxyproline	16.9598	18.2964	16.3336	16.3088	19.5484	20.2519	17.0173	17.3955	19.1522	18.869	17.37	18.6644
DGTSGHPGPIGPPGPR	P02461	0.181866	1.16503	99.069	3	3601.66	DGTSGHP(1)GPIGP(0.011)P(0.968)GP(0.021)R	Hydroxyproline	19.0391	20.4276	18.8402	19.4736	21.2091	22.1753	19.2411	20.0048	20.8831	20.7265	19.7865	21.0512
EGAPGAEGSPGR	P02452	0.162596	2.24181	54.871	2	1175.63	EGAP(1)GAEGSP(1)GR	2 Hydroxyproline	15.893	18.129	15.1514	15.5346	19.9781	20.4338	17.5299	17.3274	18.7867	18.5076	16.9899	19.2497
EGAPGAEGSPGR	P02452	0.141324	1.83142	99.319	3	1078.56	EGAP(1)GAEGSP(1)GR	2 Hydroxyproline	18.2447	19.982	17.8469	18.6601	21.4443	22.3158	19.4732	19.4385	20.603	20.5631	18.6906	21.1673
EGAPGAEGSPGRDGSPGAK	P02452	0.132883	1.3783	48.376	3	2469.22	EGAP(1)GAEGSP(1)GRDGSP(1)GAK	3 Hydroxyproline	17.5237	18.4474	17.0511	17.612	19.6704	20.6662	17.6758	18.2529	18.6592	18.7842	17.0418	18.7771
EGPVGLPGIDGRPGPIGPAGAR	P08123	0.112505	1.49951	115.42	NaN	2392.15	EGPVGLP(1)GIDGRPGPIGPAGAR	Hydroxyproline	24.5927	25.4956	24.0524	24.0625	26.7105	27.4545	24.9649	25.1663	26.2153	25.7148	24.6119	25.9132
EGPVGLPGIDGRPGPIGPAGAR	P08123	0.0873076	1.66986	146.15	3	1532.67	EGPVGLP(1)GIDGRPGPIGPAGAR	Hydroxyproline	23.5612	24.5419	23.361	23.6961	25.9396	26.7708	24.5052	24.0035	25.1001	25.1497	23.376	25.9561
EHPALLVEFYAPWCGHCQALAPEYSK	Q13087	0.696108	0.057806	44.625	4	3088.42	EHPALLVEFYAP(0.965)WCGHCQALAP(0.035)EYSK	Hydroxyproline	21.148	20.7892	20.9724	20.2131	20.9384	20.5503	20.3734	20.558	20.5746	20.9938	21.0005	20.6109
FPWLSEAGLR	Q15131	0.0949934	0.336963	63.216	3	1190.61	FP(1)WLSEAGLR	Hydroxyproline	20.8282	20.2471	20.726	20.1461	20.635	20.7197	20.106	20.5416	20.5533	20.578	20.5417	21.1513
FTLDCTHPVEDGIMDAANFEQFLQER	P35268	0.845973	0.0810184	59.912	3	3098.38	FTLDCTHP(1)VEDGIMDAANFEQFLQER	Hydroxyproline	22.1723	21.0686	22.0226	20.1454	21.1406	21.0529	21.6819	21.7845	21.4895	21.3688	22.0624	21.6334
GAAGEPGKAGER	P02452	0.0955872	1.91025	43.761	3	2002.97	GAAGEP(1)GKAGER	Hydroxyproline	21.778	22.627	20.5798	20.9768	23.796	24.683	21.1391	22.0763	22.6181	23.1767	20.3598	23.2958
GAAGEPGRDGVPGGPGMR	P02461	0.0820663	1.29271	171.26	2	1684.76	GAAGEP(1)GRDGVP(1)GGPGMR	2 Hydroxyproline	15.5352	15.9576	15.3828	15.2773	17.3504	18.2012	15.1237	15.9218	16.7908	16.7813	15.5019	16.6273
GAAGEPGRDGVPGGPGMR	P02461	0.114015	1.71593	193.54	NaN	1509.71	GAAGEP(1)GRDGVP(1)GGPGMR	2 Hydroxyproline	18.1673	19.1209	17.2181	17.8313	20.7852	21.357	17.6101	19.3419	20.2714	20.0506	18.5817	20.0926
GAAGLPGVAGAPGLPGPR	P08123	0.143098	0.709699	163.99	NaN	3212.53	GAAGLP(1)GVAGAP(1)GLP(0.958)GP(0.042)R	3 Hydroxyproline	24.1206	24.4483	23.8504	23.5595	25.0055	25.5156	23.6199	24.4518	24.7929	24.4282	24.1994	24.6232
GAAGPPGPPGAAGTPGLQGMPGER	P02461	0.103048	1.37086	200.23	NaN	844.368	GAAGP(0.024)P(0.976)GP(0.184)P(0.816)GAAGTP(1)GLQGMP(1)GER	4 Hydroxyproline	20.8327	21.6513	20.2489	20.7019	22.7922	23.4655	20.9578	21.4791	22.2734	22.0193	20.9023	22.474
GADGSPGKDGVR	P02452	0.0752619	1.85994	57.106	3	3223.42	GADGSP(1)GKDGVR	Hydroxyproline	22.6922	23.1199	21.5442	22.4012	25.089	25.4528	22.9671	23.5662	24.023	24.5385	22.2197	24.8938
GANGAPGIAGAPGFPGAR	P02452	0.126216	1.45583	169.92	NaN	2531.2	GANGAP(1)GIAGAP(1)GFP(1)GAR	3 Hydroxyproline	23.0732	24.4592	23.0088	23.4573	25.5889	26.2839	23.987	23.5883	24.9595	24.7017	23.3511	25.2385
GANGAPGNDGAK	P02452	0.143084	1.86691	124.45	2	3182.46	GANGAP(1)GNDGAK	Hydroxyproline	22.5022	24.1724	21.8963	23.2548	25.9556	26.8025	23.5503	24.0954	25.1332	24.6337	22.7466	25.1065
GANGAPGNDGAKGDAGAPGAPGSQGAPGLQGMPGER	P02452	0.0845643	2.44014	110.3	3	2492.1	GANGAP(1)GNDGAKGDAGAP(1)GAP(1)GSQGAP(1)GLQGMP(1)GER	5 Hydroxyproline	18.4744	19.4994	16.62	17.9485	20.8753	21.9959	18.5057	18.648	19.5324	20.6363	17.1558	21.1943
GAPGAVGAPGPAGATGDR	P08123	0.137393	1.93079	127.61	2	1750.82	GAP(1)GAVGAP(1)GPAGATGDRGEAGAAGPAGPAGPR	2 Hydroxyproline	18.0253	19.6545	17.4393	17.9232	21.3204	22.0946	19.3623	19.0591	20.6635	20.5737	19.1978	20.8242
GAPGAVGAPGPAGATGDRGEAGAAGPAGPAGPR	P08123	0.0948756	2.24134	221.5	NaN	4080.91	GAP(1)GAVGAP(1)GPAGATGDRGEAGAAGPAGPAGPR	2 Hydroxyproline	21.5559	22.9417	20.828	21.6868	24.8942	25.7631	23.072	22.8369	24.2522	24.1309	21.7658	24.8006
GAPGAVGAPGPAGATGDRGEAGAAGPAGPAGPR	P08123	0.130523	1.45835	188.44	3	1765.82	GAP(1)GAVGAP(0.774)GP(0.226)AGATGDRGEAGAAGP(0.872)AGP(0.06)AGP(0.068)R	3 Hydroxyproline	18.8134	20.14	18.0157	19.1793	20.96	21.9837	19.4026	19.6844	21.2391	20.569	19.3734	20.6882
GAPGDRGEPGPPGPAGFAGPPGADGQPGAK	P02452	0.130472	2.11386	84.47	3	1831.85	GAP(1)GDRGEP(0.839)GP(0.254)P(0.778)GP(0.129)AGFAGP(0.043)P(0.958)GADGQP(1)GAK	5 Hydroxyproline	20.9974	22.7413	20.4953	20.8701	24.4231	25.3432	22.0542	22.3054	23.5518	22.9995	21.0597	23.7256
GAPGDRGEPGPPGPAGFAGPPGADGQPGAK	P02452	0.221135	1.47493	86.727	3	1827.88	GAP(0.999)GDRGEP(0.982)GP(0.202)P(0.626)GP(0.191)AGFAGP(0.234)P(0.767)GADGQP(0.999)GAK	4 Hydroxyproline	22.1012	24.3605	22.225	22.0127	25.045	25.7189	22.8093	23.0244	24.5918	23.4017	22.4681	24.0085
GAPGDRGEPGPPGPAGFAGPPGADGQPGAKGEPGDAGAK	P02452	0.0852485	2.24663	40.022	4	2264.12	GAP(0.872)GDRGEP(0.752)GP(0.411)P(0.677)GP(0.29)AGFAGP(0.331)P(0.729)GADGQP(0.954)GAKGEP(0.985)GDAGAK	5 Hydroxyproline	15.9471	16.6026	14.5464	15.4352	18.4521	19.0323	15.8221	16.5504	16.9408	17.3863	14.1386	18.1341
GAPGDRGEPGPPGPAGFAGPPGADGQPGAKGEPGDAGAK	P02452	0.115621	2.26643	40.022	4	3356.5	GAP(0.872)GDRGEP(0.752)GP(0.411)P(0.677)GP(0.29)AGFAGP(0.331)P(0.729)GADGQP(0.954)GAKGEP(0.985)GDAGAK	5 Hydroxyproline	16.3149	17.5394	15.1921	16.1727	19.9786	20.0261	18.084	17.1623	17.6474	18.3911	15.8154	19.2472
GAPGEKGEGGPPGVAGPPGGSGPAGPPGPQGVKGER	P02461	0.10217	1.27064	57.15	4	1780.85	GAP(0.999)GEKGEGGP(0.999)P(0.998)GVAGP(0.261)P(0.706)GGSGP(0.056)AGP(0.127)P(0.878)GP(0.976)QGVKGER	5 Hydroxyproline	19.3727	20.0489	18.0221	19.318	20.4085	21.5244	18.2878	19.6693	20.076	20.0933	18.4143	20.4442
GAPGEKGEGGPPGVAGPPGGSGPAGPPGPQGVKGER	P02461	0.0954769	1.46646	47.195	4	3211.51	GAP(0.999)GEKGEGGP(0.999)P(0.998)GVAGP(0.261)P(0.706)GGSGP(0.056)AGP(0.127)P(0.878)GP(0.976)QGVKGER	5 Hydroxyproline	17.6279	17.578	16.1912	16.7592	19.3476	19.5467	16.3492	17.9048	17.7903	18.6139	16.9076	18.3605
GAPGEKGEGGPPGVAGPPGGSGPAGPPGPQGVKGER	P02461	0.177554	1.68449	45.652	4	1319.66	GAP(0.999)GEKGEGGP(0.999)P(0.998)GVAGP(0.261)P(0.706)GGSGP(0.056)AGP(0.127)P(0.878)GP(0.976)QGVKGER	5 Hydroxyproline	16.7302	18.33	15.8634	16.5747	20.1486	19.8715	16.8273	17.642	18.284	18.7039	16.6654	18.4637
GAPGFRGPAGPNGIPGEKGPAGER	P02461	0.181164	1.44993	42.172	4	2971.4	GPAGPNGIP(0.998)GEKGP(0.002)AGER	Hydroxyproline	18.7982	20.3429	18.3312	19.1086	21.5617	22.0878	18.7764	20.2331	20.6446	20.8648	18.8451	21.0183
GAPGPAGPPGDPGLMGER	P12109	0.353551	0.974133	103.87	2	1355.57	GAP(0.987)GP(0.013)AGP(0.043)P(0.957)GDP(1)GLMGER	3 Hydroxyproline	18.04	20.5139	18.4977	18.5409	21.1679	20.7461	18.1569	18.5334	20.418	19.8729	19.0423	19.6269
GAPGPAGPR	P02461	0.137543	1.67355	72.968	2	1669.79	GAP(0.999)GP(0.001)AGPR	Hydroxyproline	21.3293	22.9641	20.5995	21.1342	23.8945	24.4527	21.1381	22.0258	23.5852	23.2407	21.3032	23.1329
GAPGPDGNNGAQGPPGPQGVQGGK	P08123	0.101801	1.46878	181.85	NaN	1200.58	GAP(0.881)GP(0.119)DGNNGAQGP(0.035)P(0.959)GP(0.006)QGVQGGK	2 Hydroxyproline	18.7488	19.8401	18.672	19.0957	21.2437	21.9045	19.6343	19.3623	20.7115	20.1219	18.9749	20.6803
GAPGPQGPR	P02461	0.122683	1.97832	71.379	2	1934.91	GAP(0.999)GP(0.001)AGPR	Hydroxyproline	19.3058	20.7877	18.2589	19.2416	22.3685	23.1517	19.1771	20.556	21.9926	21.8845	19.8353	21.7525
GAPGPQGPRGDKGETGER	P02461	0.0768825	1.22587	42.679	3	1529.72	GAP(0.998)GP(0.002)QGPR	Hydroxyproline	18.0502	18.5603	16.9105	18.2463	19.263	20.1599	17.6631	18.5629	19.204	19.087	17.605	19.3371
GAQGPAGPAGPPGLIGEQGISGPR	P12111	0.197134	0.52992	219.23	NaN	1632.94	GAQGPAGPAGP(0.018)P(0.982)GLIGEQGISGPR	Hydroxyproline	22.6147	23.3734	22.5946	22.9169	23.8038	23.8596	22.6921	22.8074	23.2947	23.3424	22.9268	23.6958
GARGEPGPTGLPGPPGER	P02452	0.133331	0.730358	79.332	3	2453.23	GARGEP(0.927)GP(0.073)TGLP(0.974)GP(0.097)P(0.929)GER	3 Hydroxyproline	18.4425	19.0327	18.1093	18.4712	19.1962	20.0149	18.5776	18.3444	18.6626	19.2996	18.6519	19.9451
GASGPAGVRGPNGDAGRPGEPGLMGPR	P08123	0.114542	2.15933	195.64	NaN	1266.67	GPNGDAGRP(1)GEPGLMGPR	1 Hydroxyproline	20.0151	21.4831	19.4715	19.8581	23.2772	24.0569	21.0355	21.1936	22.0974	22.5263	20.0611	23.4176
GDAGAPGAPGGK	P02461	0.186539	1.96428	58.172	2	2949.46	GDAGAP(1)GAP(1)GGK	2 Hydroxyproline	14.7801	16.7535	13.5131	14.8328	18.5024	18.9388	15.3151	16.8648	17.7459	16.9554	15.694	17.5125
GDAGAPGAPGSQGAPGLQGMPGER	P02452	0.0996247	2.31665	206.99	2	1757.73	GDAGAP(1)GAP(1)GSQGAP(1)GLQGMP(1)GER	4 Hydroxyproline	18.3037	19.7782	17.2935	18.5573	21.8761	22.7393	19.278	19.6073	21.2543	20.7893	18.7727	21.4188
GDAGAPGAPGSQGAPGLQGMPGER	P02452	0.0926453	2.41395	70.391	2	2315.04	GDAGAP(1)GAP(1)GSQGAP(1)GLQGMP(1)GER	Oxidation (M);4 Hydroxyproline	16.3486	17.5761	13.9357	16.7842	19.3374	20.2439	17.3033	17.2783	18.8961	18.151	16.274	19.0919
GDAGAPGER	P02461	0.152067	1.96567	79.16	2	1430.67	GDAGAP(1)GER	Hydroxyproline	18.3503	20.2022	17.6316	18.3136	21.8165	22.5263	18.4995	19.8944	21.5976	20.9768	19.5793	21.1587
GDAGAPGERGPPGLAGAPGLR	P02461	0.14201	1.23161	188.86	NaN	1634.76	GDAGAP(1)GERGP(0.135)P(0.865)GLAGAP(1)GLR	3 Hydroxyproline	22.0641	23.0913	21.8214	22.1209	24.3351	24.821	21.8811	22.9119	23.6939	23.2277	22.2941	23.4835
GDAGPAGPKGEPGSPGENGAPGQMGPR	P02452	0.0763295	2.27591	237.19	3	2702.23	GEP(1)GSP(1)GENGAP(1)GQMGP(1)R	4 Hydroxyproline	20.1169	20.7514	19.0927	19.8546	23.4973	23.9745	21.0581	21.1894	22.1018	22.1331	20.2929	22.8703
GDAGPAGPKGEPGSPGENGAPGQMGPR	P02452	0.0829187	1.55758	101.45	3	2524.09	GEP(1)GSP(1)GENGAP(1)GQMGP(1)R	4 Hydroxyproline	17.9753	18.6984	17.1861	17.7159	19.7357	20.7454	17.2812	18.2277	19.0605	19.1629	17.485	19.5841
GDAGPAGPKGEPGSPGENGAPGQMGPR	P02452	0.085541	2.13481	66.017	3	2580.27	GDAGPAGP(1)KGEP(1)GSP(1)GENGAP(0.996)GQMGPR	4 Hydroxyproline	16.9834	18.1622	16.2896	17.6326	20.3045	20.9408	18.3554	17.8331	19.1671	18.8868	16.4261	19.6218
GDAGPPGPAGPAGPPGPIGNVGAPGAK	P02452	0.121015	1.56152	167.1	NaN	3083.4	GDAGP(0.032)P(0.966)GP(0.001)AGPAGP(0.034)P(0.968)GP(1)IGNVGAP(0.999)GAK	4 Hydroxyproline	21.8366	23.1253	21.4888	21.7613	24.2711	24.9788	22.3719	22.5122	23.6811	23.0635	21.9981	23.9257
GDAGPPGPAGPAGPPGPIGNVGAPGAK	P02452	0.0638874	1.59421	93.633	3	1114.54	GDAGP(0.032)P(0.966)GP(0.001)AGPAGP(0.034)P(0.968)GP(1)IGNVGAP(0.999)GAK	4 Hydroxyproline	19.7952	20.3695	19.3609	20.0885	21.7445	22.8365	20.5563	20.1072	21.0433	21.0675	19.5289	22.0066
GDAGPPGPAGPAGPPGPIGNVGAPGAK	P02452	0.16078	2.17792	124.19	2	1191.62	GDAGP(0.032)P(0.966)GP(0.001)AGPAGP(0.034)P(0.968)GP(1)IGNVGAP(0.999)GAK	4 Hydroxyproline	17.1161	18.9975	16.3815	16.6404	21.2926	21.4817	18.4399	18.4295	19.6421	19.3051	17.6531	19.4592
GDAGPPGPAGPAGPPGPIGNVGAPGAKGAR	P02452	0.0542741	1.46443	99.219	3	1115.48	GEVGPAGPNGFAGP(1)AGAAGQP(1)GAKGER	2 Hydroxyproline	20.7755	19.8062	20.4368	18.64	21.9793	22.1317	19.6128	20.5804	20.893	21.0406	20.034	21.0401
GDAGQPGEKGSPGAQGPPGAPGPLGIAGITGAR	P02461	0.0934833	1.28076	118.99	3	2163	GDAGQP(1)GEKGSP(0.999)GAQGP(0.084)P(0.917)GAP(0.983)GP(0.017)LGIAGITGAR	4 Hydroxyproline	18.6266	19.1461	17.8491	18.417	20.1626	20.8198	17.9261	19.114	19.4433	19.6375	18.0204	19.8981
GDAGQPGEKGSPGAQGPPGAPGPLGIAGITGAR	P02461	0.160385	1.70189	55.35	3	995.467	GDAGQP(1)GEKGSP(1)GAQGP(1)P(0.999)GAP(0.895)GP(0.106)LGIAGITGAR	5 Hydroxyproline	18.2442	19.9348	17.5299	18.5574	21.5127	21.5935	18.4909	19.2243	20.0921	20.2755	18.2439	20.5572
GDEGEAGDPGDDNNDIAPR	P12109	0.26939	0.929811	150.7	2	1679.76	GDEGEAGDP(1)GDDNNDIAPR	Hydroxyproline	15.6563	17.4966	16.0767	16.6471	18.1606	18.7146	14.9261	16.7028	18.1183	16.6291	16.4149	17.3373
GDGGPPGMTGFPGAAGR	P08123	0.10203	1.78593	191.51	2	1941.91	GDGGPP(1)GMTGFP(1)GAAGR	2 Hydroxyproline	21.7331	22.9807	21.3185	21.6499	24.3891	25.2673	22.6696	22.4847	24.0512	23.718	22.0166	23.9395
GDGGPPGMTGFPGAAGR	P08123	0.125902	1.51061	117.48	2	2114.11	GDGGPP(1)GMTGFP(1)GAAGR	2 Hydroxyproline	20.4227	21.9552	20.2575	20.468	22.6215	23.3674	21.555	20.6252	22.4316	22.0494	20.4568	22.4725
GDGGPPGMTGFPGAAGR	P08123	0.108185	1.5281	70.783	2	1921.92	GDGGPP(1)GMTGFP(1)GAAGR	2 Hydroxyproline	18.433	19.6712	18.4447	18.3325	21.0748	21.2723	19.5033	18.5889	20.0312	19.8702	18.6464	20.5128
GDKGEPGGPGADGVPGK	P02461	0.221185	0.879982	45.618	3	1930.88	GDKGEP(1)GGP(1)GADGVPGK	2 Hydroxyproline	20.3357	21.6633	20.2728	20.3535	21.8746	22.6426	20.6835	20.7724	21.7332	21.3485	20.3906	21.2665
GDKGEPGGPGADGVPGKDGPR	P02461	0.216871	0.934806	94.389	NaN	1202.58	GDKGEP(1)GGP(1)GADGVPGKDGPR	2 Hydroxyproline	23.1976	24.0111	22.4998	22.9777	24.8152	25.3508	22.3373	24.1007	23.9792	23.9985	22.8396	23.76
GDKGEPGGPGADGVPGKDGPR	P02461	0.164021	1.36294	139.04	NaN	1137.56	GDKGEP(1)GGP(1)GADGVPGKDGPR	2 Hydroxyproline	23.2344	23.7168	22.121	22.9726	25.3946	25.7481	22.1036	24.5043	23.9695	24.3458	22.6313	24.4141
GDPGDAGPR	P12110	0.312617	0.966943	78.939	2	1476.61	GDP(1)GDAGPR	Hydroxyproline	17.358	19.613	17.4601	18.2608	19.912	20.1218	16.4879	17.7607	19.531	18.8033	17.8373	18.8438
GDPGEAGPQGDQGR	P12109	0.431245	0.694586	162.88	2	897.442	GDP(1)GEAGPQGDQGR	Hydroxyproline	18.7821	21.1139	19.0864	20.0923	21.4159	21.5477	18.6024	19.5889	20.53	20.0194	19.4773	20.556
GDPGFEGER	P12109	0.396611	0.655336	103.26	2	978.404	GDP(1)GFEGER	Hydroxyproline	19.7301	21.6638	19.8599	20.8074	21.905	22.0936	19.268	20.1804	21.5409	20.7798	20.3428	20.8615
GDPGSHGR	P05997	0.113746	0.912542	60.478	3	1422.67	GDP(1)GSHGR	Hydroxyproline	17.7871	18.3798	17.6937	17.5877	19.1606	19.7098	18.4564	18.2773	19.1606	18.9347	17.8527	18.5359
GDPGTVGPPGPVGER	P05997	0.114657	1.39009	48.475	2	3002.37	GDP(1)GTVGP(0.378)P(0.505)GP(0.117)VGER	Hydroxyproline	16.8021	16.7658	15.9475	15.8615	18.9301	18.903	17.4397	17.8886	17.7534	18.2923	17.3297	18.355
GDRGDPGPAGLPGSQGAPGTPGPVGAPGDAGQR	P05997	0.153845	1.30634	58.434	3	1418.7	GDRGDP(0.755)GP(0.254)AGLP(0.991)GSQGAP(0.996)GTP(0.902)GP(0.114)VGAP(0.988)GDAGQR	5 Hydroxyproline	12.7719	13.9122	11.7489	13.3906	14.9315	15.8222	14.7467	13.8701	14.6382	14.7031	13.5352	14.8248
GDRGETGPAGPPGAPGAPGAPGPVGPAGK	P02452	0.114624	1.68751	124.09	NaN	1327.64	GDRGETGPAGP(0.058)P(0.942)GAP(0.999)GAP(0.002)GAP(0.951)GP(0.049)VGP(0.001)AGK	3 Hydroxyproline	21.65	22.8668	21.4944	21.6246	24.4664	25.0743	22.5191	22.4235	23.3771	23.3807	21.6653	23.9445
GDRGETGPAGPPGAPGAPGAPGPVGPAGK	P02452	0.0569721	1.81475	92.924	NaN	1743.77	GDRGETGPAGP(0.242)P(0.758)GAP(1)GAP(1)GAP(0.998)GP(0.002)VGPAGK	4 Hydroxyproline	20.6084	20.8833	20.4394	20.4973	23.2898	23.9636	21.448	21.1719	21.9693	22.2781	20.7286	22.9632
GDRGETGPAGPPGAPGAPGAPGPVGPAGK	P02452	0.182125	1.39097	160.05	NaN	3855.75	GDRGETGPAGP(0.242)P(0.758)GAP(1)GAP(1)GAP(0.998)GP(0.002)VGPAGK	4 Hydroxyproline	20.7957	22.498	20.5397	20.8136	23.3952	23.8639	21.5336	21.705	22.6262	22.3038	21.0543	22.8844
GDRGETGPAGPPGAPGAPGAPGPVGPAGK	P02452	0.0864626	1.93166	99.536	3	2512.19	GDRGETGPAGP(0.242)P(0.758)GAP(1)GAP(1)GAP(0.998)GP(0.002)VGPAGK	Hydroxyproline	18.0578	18.9924	17.6238	19.2056	21.2359	22.1364	19.1251	18.8013	19.7024	20.1682	17.8917	21.0407
GDTGAKGEPGPVGVQGPPGPAGEEGK	P02452	0.0963964	1.27946	55.158	3	1741.73	GDTGAKGEP(0.999)GP(0.999)VGVQGP(0.11)P(0.76)GP(0.133)AGEEGK	3 Hydroxyproline	18.5076	19.0418	18.2952	18.9327	21.1133	20.6114	19.4389	18.6367	19.0912	19.5188	17.9736	19.9538
GDTGAKGEPGPVGVQGPPGPAGEEGK	P02452	0.213853	1.42412	41.916	3	2055.97	GDTGAKGEP(0.999)GP(0.999)VGVQGP(0.11)P(0.76)GP(0.133)AGEEGK	3 Hydroxyproline	18.4025	20.3639	18.9661	18.0184	21.7331	21.4785	19.6789	19.1311	19.7855	20.0015	18.2443	20.4447
GDTGLPGPQGIPGGVGSPGR	Q05707	0.0834605	1.55065	130.05	2	1822.88	GDTGLP(0.999)GP(0.001)QGIP(1)GGVGSP(1)GR	3 Hydroxyproline	18.6011	19.6969	18.6837	18.5281	20.8764	20.6061	18.4948	18.7841	20.6546	19.6458	18.2855	20.9933
GDTGPPGPQGLQGLPGTGGPPGENGKPGEPGPK	P02461	0.201709	1.72113	89.751	3	2460.21	GDTGP(0.187)P(0.765)GP(0.047)QGLQGLP(0.997)GTGGP(0.575)P(0.442)GENGKP(0.937)GEP(0.791)GP(0.258)K	4 Hydroxyproline	15.0859	17.087	14.8679	15.475	18.9801	19.495	15.3921	17.2764	18.2727	17.3144	15.7985	17.2767
GEDGKDGSPGEPGANGLPGAAGER	P02461	0.235946	1.26837	125.98	3	2103.07	GEDGKDGSP(1)GEP(1)GANGLP(1)GAAGER	3 Hydroxyproline	17.2892	18.9786	16.9681	17.8992	20.139	21.0637	17.4123	19.3045	19.7947	19.1889	18.3253	19.531
GEGGAPGLPGIAGPR	P02461	0.13774	1.00871	126.71	2	1685.79	GEGGAP(1)GLP(1)GIAGPR	2 Hydroxyproline	22.1274	22.8808	22.0752	21.8555	23.6703	24.3594	21.9741	22.4986	23.6641	22.8525	22.578	23.1104
GEGGPPGVAGPPGGSGPAGPPGPQGVK	P02461	0.254608	0.700271	51.001	3	1734.78	GEGGP(0.106)P(0.894)GVAGP(0.106)P(0.894)GGSGP(0.005)AGP(0.286)P(0.733)GP(0.976)QGVK	3 Hydroxyproline	18.1395	19.3234	18.5756	18.5148	19.2934	20.5732	19.066	18.6615	19.4958	19.2479	19.0548	20.1296
GEGGPPGVAGPPGGSGPAGPPGPQGVKGER	P02461	0.192339	1.81247	107.19	3	2476.21	GEGGP(0.534)P(0.466)GVAGP(0.216)P(0.783)GGSGP(0.007)AGP(0.218)P(0.78)GP(0.996)QGVKGER	3 Hydroxyproline	18.2255	20.2882	17.8365	18.3847	22.0259	22.5878	18.5089	20.029	21.4053	20.6645	19.2227	20.5789
GEIGNPGR	P08123	0.116548	2.08441	83.206	2	1476.75	GEIGNP(1)GR	Hydroxyproline	16.9958	18.7081	16.7457	16.8982	20.358	21.1158	18.7983	18.1794	19.8387	19.5776	17.7016	20.3467
GEMGPAGIPGAPGLMGAR	P02461	0.242115	1.03683	142.91	2	2087.08	GEMGP(1)AGIP(1)GAP(1)GLMGAR	3 Hydroxyproline	21.7146	23.4909	21.9574	21.9842	24.1078	24.5099	22.7557	22.4299	23.7088	23.2843	22.1662	23.1715
GEMGPAGIPGAPGLMGAR	P02461	0.139392	0.972863	51.495	2	1209.56	GEMGP(1)AGIP(1)GAP(1)GLMGAR	2 Oxidation (M);3 Hydroxyproline	18.5922	19.7001	18.1065	18.6822	19.5593	20.1542	18.6479	18.5685	19.8026	19.2955	18.0912	19.9044
GEMGPAGIPGAPGLMGAR	P02461	0.136734	1.05081	83.252	2	2640.25	GEMGP(1)AGIP(1)GAP(1)GLMGAR	3 Hydroxyproline	20.2381	21.2597	20.0936	20.3181	21.8665	22.5974	20.4095	20.7186	21.65	21.2975	20.4076	21.6997
GENGLPGENGAPGPMGPR	P02461	0.267754	1.1577	87.411	2	1922.88	GENGLP(1)GENGAP(0.989)GPMGPR	2 Hydroxyproline	16.6096	18.9544	16.9676	17.5123	19.0045	20.2842	16.9816	17.7597	19.5741	17.7872	17.0124	18.5225
GENGVVGPTGPVGAAGPAGPNGPPGPAGSR	P08123	0.0925348	1.05051	189.45	NaN	2566.25	GENGVVGPTGPVGAAGPAGP(0.001)NGP(0.071)P(0.831)GP(0.098)AGSR	Hydroxyproline	20.1563	20.8794	20.137	19.8756	21.637	21.9966	20.4174	20.2061	21.2614	20.8798	20.0156	21.315
GENGVVGPTGPVGAAGPAGPNGPPGPAGSRGDGGPPGMTGFPGAAGR	P08123	0.144743	1.20156	102.34	NaN	3228.53	GENGVVGPTGPVGAAGPAGP(0.001)NGP(0.071)P(0.831)GP(0.098)AGSR	Hydroxyproline	16.8034	17.9791	16.5951	17.2287	18.8453	19.5148	17.2195	17.5523	18.2171	18.2783	16.8164	18.7989
GEPGAPGENGTPGQTGAR	P08123	0.115307	2.219	78.78	2	1492.74	GEP(1)GAP(1)GENGTP(1)GQTGAR	3 Hydroxyproline	15.65	17.2925	13.9776	15.5623	18.5483	19.7538	15.7406	16.8575	18.9675	17.2343	16.1122	17.9776
GEPGGPGADGVPGK	P02461	0.15512	1.37711	56.29	2	1625.74	GDKGEP(1)GGP(1)GADGVPGKDGPR	2 Hydroxyproline	16.5203	17.9756	16.5102	16.7926	18.957	19.6309	16.9471	16.4038	18.6546	17.8576	17.0157	17.8207
GEPGGPGADGVPGKDGPR	P02461	0.132505	1.39105	42.633	3	1336.67	GEP(1)GGP(1)GADGVPGKDGPR	2 Hydroxyproline	17.3616	18.2902	17.0691	17.1263	19.5325	20.497	17.2289	18.2917	19.6107	18.6882	17.815	18.5458
GEPGGPGADGVPGKDGPR	P02461	0.14871	1.40141	98.882	3	1425.72	GDKGEP(1)GGP(1)GADGVPGKDGPR	2 Hydroxyproline	19.8919	21.3429	20.0853	20.977	23.0222	23.7292	20.5251	21.3015	22.6793	21.7545	20.7157	22.1068
GEPGLRGEIGNPGR	P08123	0.0817316	1.99464	168.93	NaN	2518.21	GEP(1)GLRGEIGNP(1)GR	2 Hydroxyproline	21.9519	22.9777	21.2723	22.1827	24.7806	25.7038	22.8093	23.3451	24.5801	23.7195	22.1706	24.9051
GEPGLRGEIGNPGR	P08123	0.0555518	1.90757	85.287	3	1647.77	GEP(1)GLRGEIGNP(1)GR	2 Hydroxyproline	19.0674	19.4697	18.6128	18.7762	21.2443	22.5263	19.2407	19.6069	20.7199	20.3261	18.7009	21.1463
GEPGNIGFPGPK	P08123	0.165144	1.29739	102.97	2	1487.73	GEP(1)GNIGFP(0.998)GP(0.002)K	2 Hydroxyproline	22.0017	23.3731	21.8813	22.0285	24.615	24.8437	22.4644	22.627	23.4858	23.1549	22.3296	23.7803
GEPGNIGFPGPKGPTGDPGK	P08123	0.162898	1.25147	54.225	3	2283.14	GEP(1)GNIGFP(0.946)GP(0.809)KGP(0.306)TGDP(0.939)GK	4 Hydroxyproline	20.1069	21.2244	19.7933	20.2697	22.5566	23.0386	21.0439	20.9323	21.451	21.1348	20.4141	21.738
GEPGPPGPAGAAGPAGNPGADGQPGAK	P02452	0.235068	1.36584	57.738	3	1811.88	GSEGP(0.001)QGVRGEP(0.937)GP(0.098)P(0.766)GP(0.199)AGAAGP(1)AGNP(1)GADGQP(1)GAK	5 Hydroxyproline	18.1194	20.2411	18.3703	17.3099	20.6334	21.1303	18.9457	18.2507	19.9386	19.5819	18.6171	19.7967
GEPGPQGHAGAQGPPGPPGINGSPGGK	P02461	0.0971058	1.97616	76.967	3	3179.52	GEP(0.463)GP(0.537)QGHAGAQGP(0.071)P(0.907)GP(0.266)P(0.768)GINGSP(0.988)GGK	3 Hydroxyproline	17.6726	18.9637	16.8419	17.4844	20.297	21.4168	17.3648	18.5945	20.6709	19.4703	17.9796	19.6876
GEPGPTGLPGPPGER	P02452	0.0885306	1.77184	159.18	NaN	2480.2	GEP(1)GPTGLP(1)GP(0.19)P(0.81)GER	3 Hydroxyproline	22.9472	24.0032	22.572	23.2322	25.6159	26.5753	23.7218	23.665	24.9709	24.7041	23.1354	25.3576
GEPGPVGVQGPPGPAGEEGK	P02452	0.138156	1.79326	144.08	NaN	1160.56	GEP(0.994)GP(0.006)VGVQGP(0.018)P(0.948)GP(0.034)AGEEGK	2 Hydroxyproline	21.9234	23.3426	21.3198	21.8537	24.981	25.6998	22.5278	23.145	24.0649	23.406	22.1655	24.1237
GEPGPVGVQGPPGPAGEEGKR	P02452	0.0465126	1.46684	120.41	NaN	1705.77	GEP(0.994)GP(0.006)VGVQGP(0.018)P(0.948)GP(0.034)AGEEGKR	2 Hydroxyproline	22.952	22.8797	22.5238	21.6194	24.1377	24.7995	22.2627	22.5116	23.36	23.27	22.0903	23.7099
GEPGSAGPQGPPGPSGEEGK	P08123	0.118193	1.48068	235.21	NaN	1834.91	GEP(1)GSAGPQGP(0.006)P(0.992)GP(0.002)SGEEGK	2 Hydroxyproline	19.3583	19.9693	18.7443	18.5718	21.4646	22.1168	19.4397	19.8669	20.4049	19.8441	19.2291	20.4404
GEPGSPGENGAPGQMGPR	P02452	0.121226	2.31473	274.02	2	3099.4	GEP(1)GSP(1)GENGAPGQMGPR	2 Hydroxyproline	19.3424	21.0679	18.5202	19.4157	23.1657	24.0515	20.3888	21.0227	22.5333	21.9208	20.1602	22.6674
GEPGSPGENGAPGQMGPR	P02452	0.0466938	2.69454	103.13	2	1560.79	GEP(1)GSP(1)GENGAPGQMGPR	2 Hydroxyproline	13.4409	13.4523	13.3414	13.2443	17.7978	18.4385	14.549	14.5678	16.2933	16.0827	13.3525	15.4606
GEPGSPGENGAPGQMGPR	P02452	0.12544	2.08822	112.01	2	2563.19	GEP(1)GSP(1)GENGAPGQMGPR	2 Hydroxyproline	16.4153	18.4277	16.0706	17.2088	19.8755	20.91	18.0139	17.7125	19.5987	18.8751	16.8115	19.8727
GEPGVVGAVGTAGPSGPSGLPGER	P08123	0.155335	0.89921	202.46	NaN	3007.41	GEP(1)GVVGAVGTAGPSGPSGLP(1)GER	2 Hydroxyproline	20.9631	21.8576	20.8007	20.6905	22.2283	22.9146	21.0212	21.2158	22.2221	21.6149	21.103	21.8355
GEPGVVGAVGTAGPSGPSGLPGER	P08123	0.163309	0.77195	106.11	NaN	1774.87	GEP(1)GVVGAVGTAGPSGPSGLP(1)GER	2 Hydroxyproline	21.5364	22.3872	21.5422	21.0842	22.7908	22.9307	21.6884	21.0681	21.6761	21.8477	21.0839	22.0914
GEQGPAGSPGFQGLPGPAGPPGEAGKPGEQGVPGDLGAPGPSGAR	P02452	0.140879	2.27376	105.98	NaN	1094.56	GEQGP(0.001)AGSP(0.999)GFQGLP(0.914)GP(0.091)AGP(0.232)P(0.764)GEAGKP(0.998)GEQGVP(0.999)GDLGAP(0.769)GP(0.232)SGAR	5 Hydroxyproline	16.1668	17.9587	13.7831	16.341	19.4991	20.0149	16.7799	16.8974	18.4972	18.2191	16.4441	18.6152
GEQGPPGPPGFQGLPGPSGPAGEVGKPGER	P08123	0.261311	1.53478	146.67	3	1234.64	GEQGP(0.053)P(0.946)GP(0.191)P(0.81)GFQGLP(0.961)GP(0.038)SGP(0.001)AGEVGKP(1)GER	4 Hydroxyproline	18.5682	21.1217	18.5329	18.9693	20.4644	23.5091	19.1992	19.3003	22.0282	20.946	19.8514	20.8796
GERGEAGIPGVPGAK	P02461	0.175885	0.810117	42.314	3	1675.83	GERGEAGIP(1)GVP(1)GAK	2 Hydroxyproline	19.8555	20.8182	19.8655	20.0898	21.3568	21.9971	19.7798	20.5992	21.2391	20.8977	20.0898	21.0646
GERGPPGESGAAGPTGPIGSR	P08123	0.0714852	1.37826	153.88	3	1509.72	GP(0.039)P(0.961)GESGAAGPTGPIGSR	Hydroxyproline	19.2038	19.5497	18.6459	18.8635	20.6303	21.6583	19.6564	19.7275	20.2463	20.5313	19.1705	21.1097
GESGKPGANGLSGER	P02461	0.250134	1.1923	53.395	3	1302.6	GESGKP(1)GANGLSGER	Hydroxyproline	20.225	22.2362	20.5585	20.6672	23.1084	23.7632	20.2822	21.6149	22.7103	22.1067	20.9485	22.1798
GESGNKGEPGSAGPQGPPGPSGEEGK	P08123	0.123692	1.45936	63.291	3	1252.64	GLVGEP(1)GP(1)AGSKGESGNK	2 Hydroxyproline	17.7493	18.643	17.033	17.3421	19.715	20.4951	17.8695	18.5359	18.938	18.493	17.0491	19.0025
GESGPAGPAGAPGPAGSR	P02461	0.138259	1.8814	166.36	2	1753.77	GESGPAGPAGAP(0.992)GP(0.008)AGSR	Hydroxyproline	16.7765	18.466	15.9644	16.551	19.6999	20.51	16.795	17.4341	19.4104	19.1433	17.3579	18.7836
GETGPAGRPGEVGPPGPPGPAGEK	P02452	0.110772	1.81412	93.949	3	4285.04	GETGPAGRP(1)GEVGP(0.007)P(0.992)GP(0.052)P(0.948)GPAGEK	3 Hydroxyproline	21.5398	23.0392	21.5641	22.1006	24.541	25.6322	22.1331	22.2039	23.7766	23.1544	21.4233	23.9121
GETGPAGRPGEVGPPGPPGPAGEK	P02452	0.175329	1.59455	210.39	NaN	2758.27	GETGPAGRP(1)GEVGP(0.007)P(0.992)GP(0.052)P(0.948)GPAGEK	3 Hydroxyproline	24.2294	25.8252	23.7052	23.7056	26.7561	27.7889	24.1751	25.2163	26.3452	25.3091	24.3147	25.6203
GETGPAGRPGEVGPPGPPGPAGEK	P02452	0.088722	2.34765	57.238	3	2464.21	GETGPAGRP(1)GEVGP(0.007)P(0.992)GP(0.052)P(0.948)GPAGEK	3 Hydroxyproline	19.6859	21.0906	19.357	18.2541	23.1509	23.0082	20.0689	18.7349	21.1342	21.479	19.3343	21.5299
GETGPAGRPGEVGPPGPPGPAGEKGSPGADGPAGAPGTPGPQGIAGQR	P02452	0.0785829	2.52592	144.5	4	3500.58	GETGP(0.259)AGRP(0.716)GEVGP(0.431)P(0.431)GP(0.288)P(0.288)GP(0.288)AGEKGSP(0.288)GADGP(0.057)AGAP(0.938)GTP(0.015)GP(0.002)QGIAGQR	Hydroxyproline	18.3477	19.0881	17.2521	18.1689	21.0928	22.5363	18.7346	19.2418	19.9087	20.4792	17.0223	21.5173
GETGPAGRPGEVGPPGPPGPAGEKGSPGADGPAGAPGTPGPQGIAGQR	P02452	0.0791275	2.73416	167.34	4	1748.84	GETGP(0.259)AGRP(0.716)GEVGP(0.431)P(0.431)GP(0.288)P(0.288)GP(0.288)AGEKGSP(0.288)GADGP(0.057)AGAP(0.938)GTP(0.015)GP(0.002)QGIAGQR	Hydroxyproline	19.6695	20.4228	18.3097	18.574	22.8071	23.7015	20.2949	20.3995	21.065	21.9659	18.5781	22.7118
GETPISIAHR	Q9BZ19	0.384448	0.444228	56.432	3	1095.57	GETP(1)ISIAHR	Hydroxyproline	21.2472	22.5422	21.5727	21.4786	21.9964	22.2904	21.4095	21.1098	22.3392	21.7095	21.2954	22.3467
GEVGPAGPNGFAGPAGAAGQPGAK	P08123	0.101546	2.46104	88.09	2	1423.72	GEVGPAGPNGFAGP(1)AGAAGQP(1)GAKGER	2 Hydroxyproline	17.4185	18.6294	16.7011	16.8774	21.2706	22.1629	18.6218	18.6351	20.8508	19.4241	18.1937	19.639
GEVGPAGPNGFAGPAGAAGQPGAKGER	P08123	0.110279	2.01709	99.219	3	2065.98	GEVGPAGPNGFAGP(1)AGAAGQP(1)GAKGER	2 Hydroxyproline	19.6925	21.1753	19.0558	19.8302	22.8879	23.7232	21.2981	20.8451	22.3362	21.7249	20.1023	22.4543
GEVGPAGPNGFAGPAGAAGQPGAKGER	P08123	0.148462	1.70054	82.6	3	3196.54	GEVGPAGPNGFAGP(1)AGAAGQP(1)GAKGER	2 Hydroxyproline	17.8623	19.8301	18.3006	17.6822	20.7854	21.2536	19.1166	17.2969	19.3899	19.6252	17.9044	20.2258
GEVGPAGSPGSNGAPGQR	P02461	0.162044	1.959	292.81	2	1206.56	GEVGPAGSP(1)GSNGAP(1)GQR	2 Hydroxyproline	18.8743	20.8906	17.9237	19.2854	22.355	23.2762	18.9099	20.6995	22.3662	21.5356	19.7982	21.5208
GFGFVTYATVEEVDAAMNARPHK	P09651	0.370389	0.507029	47.155	4	2525.2	GFGFVTYATVEEVDAAMNARP(1)HK	Hydroxyproline	20.5041	21.8922	20.5735	21.0981	21.9608	21.4617	21.4625	20.2824	21.3856	21.052	20.1637	21.2327
GFPGADGVAGPK	P02452	0.126268	1.41306	107.09	2	3412.6	GFP(1)GADGVAGPK	Hydroxyproline	23.2343	24.462	23.1215	23.0392	25.4514	26.116	23.7281	23.5225	24.6728	24.4265	23.1759	24.9119
GFPGADGVAGPKGPAGER	P02452	0.119589	0.857108	54.764	3	1719.88	GFP(1)GADGVAGPK	Hydroxyproline	21.371	21.4634	21.4008	20.8216	22.4542	22.9757	20.9682	21.475	21.3532	21.8683	20.735	22.0272
GFPGERGVQGPPGPAGPR	P02452	0.155711	1.33146	64.454	3	2119.99	GFP(1)GERGVQGP(0.131)P(0.644)GP(0.211)AGP(0.014)R	Hydroxyproline	19.6186	20.9112	19.2597	19.5363	22.1803	21.5063	19.9274	20.0706	20.6699	20.9557	19.5361	21.9961
GFPGLPGPSGEPGK	P02452	0.118839	1.22023	72.891	2	2688.25	GFP(1)GLP(0.945)GP(0.099)SGEP(0.956)GK	3 Hydroxyproline	21.0148	21.9827	20.8367	20.762	22.9338	23.324	21.3845	21.2443	22.1026	21.8129	20.8378	22.3893
GFPGLPGPSGEPGK	P02452	0.142925	0.918969	64.224	2	1458.69	GFP(1)GLP(0.755)GP(0.251)SGEP(0.993)GK	3 Hydroxyproline	21.9504	22.9427	21.9239	22.0682	23.5376	23.8903	22.3799	22.1909	23.0425	22.7126	22.0377	23.3374
GFPGNPGAPGSPGPAGQQGAIGSPGPAGPR	P02461	0.110345	1.38919	102.39	NaN	2958.44	GFP(1)GNP(1)GAP(0.999)GSP(0.8)GP(0.2)AGQQGAIGSP(0.944)GP(0.044)AGP(0.012)R	5 Hydroxyproline	15.9516	16.9231	15.2399	16.2889	18.1029	18.7754	15.865	16.7747	17.6979	17.6044	16.0893	17.734
GFPGTSLPGPSGR	P02462	0.409061	0.556667	51.726	2	1260.61	GFP(1)GTSLP(0.815)GP(0.185)SGR	2 Hydroxyproline	20.3814	22.1812	20.5489	20.8918	22.0256	22.2984	21.1672	20.8625	21.7795	21.4718	21.0588	21.8415
GFSGLDGAKGDAGPAGPKGEPGSPGENGAPGQMGPR	P02452	0.17425	1.86691	63.433	4	1626.73	GFSGLDGAKGDAGP(1)AGP(1)KGEP(1)GSP(1)GENGAP(0.972)GQMGP(0.028)R	5 Hydroxyproline	17.4321	19.4231	16.8615	18.025	21.2265	21.4872	19.0244	18.5198	19.2937	20.0067	17.745	20.4695
GFSGLQGPPGPPGSPGEQGPSGASGPAGPR	P02452	0.112001	1.22453	80.117	3	1763.87	GFSGLQGP(0.059)P(0.941)GP(0.2)P(0.801)GSP(1)GEQGPSGASGPAGPR	3 Hydroxyproline	15.8705	16.7034	15.7741	15.6501	17.6627	17.9965	16.6199	15.8976	16.453	17.0704	15.5989	17.7642
GFSGLQGPPGPPGSPGEQGPSGASGPAGPR	P02452	0.0870226	1.25485	173.09	NaN	2496.2	GFSGLQGP(0.015)P(0.982)GP(0.213)P(0.791)GSP(0.994)GEQGP(0.004)SGASGPAGPR	3 Hydroxyproline	20.7347	21.491	20.4777	20.4278	22.4485	22.9301	20.8728	20.717	21.8077	21.7329	20.7595	22.2264
GGAGPPGPEGGK	P02461	0.156991	1.75277	70.089	2	2689.25	GGAGP(0.166)P(0.83)GP(0.005)EGGK	Hydroxyproline	19.875	21.2526	19.383	18.8447	22.5824	23.368	19.1644	21.1364	22.0666	21.1693	20.0707	21.5592
GGPGERGPR	P12109	0.28749	0.530295	65.224	NaN	1928.76	GGP(1)GERGPR	Hydroxyproline	19.6061	20.6485	19.3525	20.5854	20.625	21.2398	18.7085	19.7772	20.1844	20.3118	19.2639	20.6238
GGPGGPGPQGPPGK	P02461	0.141717	1.80542	127.17	2	1650.76	GGP(1)GGP(0.999)GP(0.001)QGP(0.103)P(0.897)GK	3 Hydroxyproline	21.9746	23.368	20.7622	21.3623	24.508	25.4138	21.5048	22.8606	24.1676	23.4623	21.9551	23.2714
GHPGPPGPPGEQGLPGLAGK	P20908	0.1919	0.929142	77.221	3	1802.93	GHP(0.97)GP(0.523)P(0.523)GP(0.574)P(0.41)GEQGLP(1)GLAGK	2 Hydroxyproline	21.7243	22.7914	21.7338	21.6929	23.8437	23.8348	22.6427	22.4363	22.953	22.8971	22.0346	22.9788
GIPGFAGADGGPGPR	P08572	0.476763	0.369745	92.939	2	1765.77	GIP(1)GFAGADGGP(0.5)GP(0.5)R	Hydroxyproline	21.9182	23.4182	21.8996	22.4844	22.5897	23.5131	22.1164	21.7543	22.6616	22.3631	22.2359	22.9585
GIPGPVGAAGATGAR	P08123	0.075247	1.27629	77.192	NaN	2144.98	GIP(1)GPVGAAGATGAR	Hydroxyproline	23.3661	23.9888	23.2607	23.2596	25.0265	25.8226	23.7636	23.5806	24.6027	24.4586	23.4677	25.121
GIVGMPGQRGER	P05997	0.173229	1.1068	48.568	3	1545.72	GIVGMP(1)GQRGER	Hydroxyproline	19.3237	20.4791	19.292	19.1905	20.9655	20.937	19.9929	19.4865	19.9948	20.4707	19.2865	22.0475
GLAGPPGMPGPR	P02461	0.0987411	1.34837	102.52	2	3195.52	GLAGP(0.103)P(0.897)GMP(0.99)GP(0.01)R	2 Hydroxyproline	22.0105	22.8249	21.6282	21.7381	23.8666	24.6102	21.8893	22.464	23.4702	23.4048	22.0969	23.5365
GLHGEFGLPGPAGPR	P08123	0.0998731	0.508883	142.1	3	1439.71	GLHGEFGLP(1)GP(1)AGPR	2 Hydroxyproline	23.4792	23.8436	23.3811	23.4603	24.201	24.3541	23.449	23.4181	23.7758	23.6729	23.1968	24.0343
GLHGEFGLPGPAGPR	P08123	0.150527	0.682241	169.79	NaN	1080.58	GLHGEFGLP(1)GP(1)AGPR	2 Hydroxyproline	24.5653	24.8027	24.6874	24.1104	25.6144	26.1292	24.4552	24.7061	25.2044	24.9718	24.8309	25.0355
GLHGEFGLPGPAGPRGER	P08123	0.0582152	0.306005	139.29	NaN	943.455	GLHGEFGLP(1)GP(1)AGPR	2 Hydroxyproline	23.7359	23.1234	23.7372	24.4309	23.8422	24.4043	23.6683	23.5677	23.9818	23.4838	23.3935	23.8187
GLHGEFGLPGPAGPRGER	P08123	0.0749576	1.18163	165.58	NaN	2742.31	GLHGEFGLP(1)GP(1)AGPR	2 Hydroxyproline	23.3166	23.6598	23.126	23.178	24.9786	25.604	23.6247	23.8519	24.3493	24.3125	23.4227	24.898
GLHGEFGLPGPAGPRGERGPPGESGAAGPTGPIGSR	P08123	0.1209	1.7525	132	4	3380.66	GLHGEFGLP(0.667)GP(0.667)AGP(0.667)RGERGP(0.039)P(0.961)GESGAAGPTGPIGSR	1 Hydroxyproline	17.6384	19.0604	17.233	17.7208	20.2356	21.1096	18.4471	18.1691	19.1842	19.4128	17.4747	20.2526
GLPGADGR	P08123	0.0669102	1.80283	75.696	2	2055.09	GLP(1)GADGR	Hydroxyproline	20.3676	21.2067	19.7226	20.35	22.6119	23.517	20.9645	20.6623	22.1262	21.8007	20.0704	22.4034
GLPGERGRPGAPGPAGAR	P02452	0.104166	1.56087	77.221	4	2215.05	GLP(1)GERGRP(0.998)GAP(0.991)GP(0.011)AGAR	3 Hydroxyproline	19.7508	20.9006	19.6512	20.1711	22.2418	22.6904	20.4457	20.3715	21.4254	21.8544	19.9	22.6903
GLPGPPGAPGPQGFQGPPGEPGEPGASGPMGPR	P02452	0.101754	1.58648	103.85	3	2231.05	GLP(0.974)GP(0.513)P(0.513)GAP(0.949)GP(0.051)QGFQGP(0.002)P(0.004)GEP(0.994)GEP(0.988)GASGP(0.006)MGP(0.007)R	4 Hydroxyproline	18.8412	19.886	18.7096	18.9744	21.2969	22.1864	19.3321	19.5541	20.5638	20.6838	19.0517	21.2198
GLPGPPGAPGPQGFQGPPGEPGEPGASGPMGPR	P02452	0.123269	1.51929	101.86	3	1257.58	GLP(0.964)GP(0.521)P(0.521)GAP(0.924)GP(0.069)QGFQGP(0.235)P(0.767)GEP(0.999)GEP(0.996)GASGP(0.003)MGP(0.001)R	5 Hydroxyproline	19.2672	20.4874	18.673	19.4874	21.693	22.3214	19.6173	19.7894	20.6876	20.7741	19.3153	21.3797
GLPGSPGNIGPAGK	P08123	0.133311	1.43614	136.33	2	2958.35	GLP(1)GSP(1)GNIGPAGK	2 Hydroxyproline	22.2798	23.6692	22.1278	22.6327	24.7752	25.4316	23.1667	22.9194	24.073	23.7877	22.3354	24.3055
GLPGVAGAVGEPGPLGIAGPPGAR	P08123	0.088663	0.845486	194.92	NaN	1516.67	GLP(1)GVAGAVGEP(0.999)GP(0.001)LGIAGP(0.556)P(0.444)GAR	2 Hydroxyproline	24.3902	24.7573	24.2274	23.8961	25.4543	25.8322	24.4607	24.3679	25.0077	24.7344	24.239	25.0308
GLTGNPGVQGPEGK	P05997	0.17366	1.03318	70.197	2	2117.09	GLTGNP(1)GVQGPEGK	Hydroxyproline	18.9646	20.2824	18.8454	19.1825	20.9905	21.1475	19.8238	19.2984	20.2266	20.1819	18.9536	20.399
GLTGPIGPPGPAGAPGDK	P02452	0.12816	1.37687	105.2	NaN	1072.48	GLTGPIGP(0.013)P(0.965)GP(0.023)AGAP(0.999)GDK	2 Hydroxyproline	21.5904	22.7568	21.3321	21.3421	23.7043	24.407	21.9297	21.9741	23.1538	22.479	21.6879	23.1218
GLTGPIGPPGPAGAPGDKGESGPSGPAGPTGAR	P02452	0.0945572	1.65642	194.93	3	1464.68	GLTGPIGP(0.054)P(0.943)GP(0.002)AGAP(1)GDKGESGPSGPAGPTGAR	2 Hydroxyproline	22.1768	23.1154	21.7323	21.743	24.3952	25.135	22.5992	22.7201	23.6873	23.6072	22.076	24.2744
GLTGPIGPPGPAGAPGDKGESGPSGPAGPTGAR	P02452	0.0951768	2.64156	141.17	3	1846.87	GLTGPIGP(0.054)P(0.943)GP(0.002)AGAP(1)GDKGESGPSGPAGPTGAR	2 Hydroxyproline	18.9713	20.4179	18.155	19.3055	23.3234	23.3735	20.9468	19.8135	21.0505	21.9166	18.6056	22.7867
GLTGPIGPPGPAGAPGDKGESGPSGPAGPTGAR	P02452	0.134166	1.73581	115.44	3	1317.63	GLTGPIGP(0.054)P(0.943)GP(0.002)AGAP(1)GDKGESGPSGPAGPTGAR	2 Hydroxyproline	19.4984	20.8687	19.4562	19.0096	22.1306	23.1705	20.0703	20.2584	21.2691	21.1524	19.3153	21.5187
GLTGSPGSPGPDGK	P02452	0.122275	1.86671	154.65	2	2852.41	GLTGSP(1)GSP(0.683)GP(0.317)DGK	Hydroxyproline	22.4783	23.7942	21.9131	22.4405	25.5974	26.1405	23.3339	23.5819	24.3978	24.4709	22.5872	25.0365
GLTGSPGSPGPDGKTGPPGPAGQDGRPGPPGPPGAR	P02452	0.111519	2.1947	42.669	4	1087.53	GLTGSP(0.979)GSP(0.894)GP(0.127)DGKTGP(0.235)P(0.585)GP(0.289)AGQDGRP(0.758)GP(0.548)P(0.548)GP(0.518)P(0.518)GAR	3 Hydroxyproline	17.0465	18.5208	16.1924	16.676	20.0405	20.6478	17.2268	17.5714	18.4943	19.0865	16.2671	19.9721
GLVGEPGPAGSKGESGNK	P08123	0.111168	1.61576	40.493	3	2408.15	GLVGEP(1)GP(1)AGSKGESGNK	2 Hydroxyproline	20.0137	21.0071	19.4375	19.8371	22.4189	23.2501	21.0536	20.6601	21.4929	21.4197	20.0033	21.8484
GLVGEPGPAGSKGESGNKGEPGSAGPQGPPGPSGEEGK	P08123	0.119569	1.90272	47.132	4	1818.91	GLVGEP(1)GP(1)AGSKGESGNK	2 Hydroxyproline	17.2341	18.0236	16.3827	16.6882	20.2161	20.5326	18.0273	18.0213	18.0824	18.6415	16.3177	18.882
GNDGATGAAGPPGPTGPAGPPGFPGAVGAK	P02452	0.138843	1.07116	98.929	3	1176.56	GNDGATGAAGP(0.053)P(0.893)GP(0.053)TGP(0.008)AGP(0.169)P(0.825)GFP(0.998)GAVGAK	3 Hydroxyproline	18.5129	19.4862	18.1916	18.22	19.812	20.6895	18.598	18.591	19.3217	19.2467	18.3738	19.8824
GNDGATGAAGPPGPTGPAGPPGFPGAVGAK	P02452	0.163234	1.52554	168.09	NaN	1104.57	GNDGATGAAGP(0.01)P(0.974)GP(0.016)TGPAGP(0.169)P(0.835)GFP(0.996)GAVGAK	3 Hydroxyproline	19.8579	21.5197	19.5832	19.55	22.1427	23.2409	20.4028	20.5904	21.9112	21.2071	20.2638	21.9821
GNDGATGAAGPPGPTGPAGPPGFPGAVGAK	P02452	0.122147	1.73596	61.538	3	2868.4	GNDGATGAAGP(0.183)P(0.591)GP(0.229)TGP(0.194)AGP(0.934)P(0.934)GFP(0.934)GAVGAK	3 Hydroxyproline	18.088	19.4352	17.8256	17.9384	21.184	21.5289	19.1965	18.594	19.9072	19.6348	18.1945	19.9594
GNDGATGAAGPPGPTGPAGPPGFPGAVGAKGEAGPQGPR	P02452	0.0718788	2.27653	161.34	3	1584.76	GNDGATGAAGP(0.057)P(0.929)GP(0.014)TGPAGP(0.2)P(0.803)GFP(0.997)GAVGAKGEAGP(0.958)QGP(0.042)R	4 Hydroxyproline	18.2781	19.0406	17.3984	17.5614	21.1278	21.682	18.8306	18.6964	19.6706	20.6211	17.6637	20.9848
GNPGVGTQGPR	Q05707	0.129196	1.80969	65.842	2	3242.41	GNP(1)GVGTQGPR	Hydroxyproline	16.2197	18.2049	16.42	16.3291	19.2237	19.0426	16.1758	16.2127	18.915	18.0518	16.401	19.2152
GNSGEPGAPGSK	P02452	0.123933	1.78659	71.879	2	3295.55	GNSGEP(1)GAP(1)GSK	2 Hydroxyproline	17.9453	19.0673	17.5717	18.1036	21.0843	21.4593	19.3545	19.6161	19.9988	20.1134	18.6642	21.4683
GNSGEPGAPGSK	P02452	0.132696	1.66092	62.68	2	851.425	GNSGEP(1)GAP(1)GSK	2 Hydroxyproline	18.371	19.6097	18.137	18.2884	21.6158	21.7888	19.1289	19.3994	20.395	20.3831	18.4162	19.9847
GPAGPNGIPGEKGPAGER	P02461	0.136718	1.18522	78.401	3	2282.09	GPAGPNGIP(0.998)GEKGP(0.002)AGER	Hydroxyproline	23.4405	24.2568	22.513	23.5414	25.1406	25.6965	22.8227	24.3259	24.5892	24.3561	22.969	24.6653
GPDGYPGEAGSPGER	P12110	0.304593	0.89705	78.326	2	856.368	GPDGYP(1)GEAGSP(1)GER	2 Hydroxyproline	17.7009	19.5912	17.7941	18.3528	20.2834	20.0306	17.765	17.8481	19.5114	19.2002	18.5361	19.0813
GPNGDAGRPGEPGLMGPR	P08123	0.108549	1.95381	200.99	NaN	2395.05	GPNGDAGRP(1)GEP(1)GLMGPR	2 Hydroxyproline	21.9005	23.3487	21.4728	22.2159	25.068	26.0753	23.0079	22.9056	24.5692	24.1727	22.4851	24.584
GPPGAAGAPGPQGFQGPAGEPGEPGQTGPAGAR	P08123	0.0830485	2.05181	90.98	3	1548.66	GP(0.513)P(0.513)GAAGAP(0.759)GP(0.214)QGFQGP(0.108)AGEP(0.894)GEP(0.95)GQTGP(0.049)AGAR	3 Hydroxyproline	17.8171	19.0179	17.6471	18.109	20.9585	21.9908	19.2059	18.8704	20.5539	20.3316	18.1957	20.7788
GPPGAVGSPGVNGAPGEAGR	P08123	0.127894	2.18286	148.85	2	1671.81	GP(0.044)P(0.956)GAVGSP(1)GVNGAP(1)GEAGRDGNP(1)GNDGP(0.5)P(0.5)GR	4 Hydroxyproline	19.1605	21.0707	18.5118	19.2789	22.8285	23.6155	20.6545	20.256	22.364	21.7968	19.8674	21.9307
GPPGAVGSPGVNGAPGEAGRDGNPGNDGPPGR	P08123	0.123428	2.0644	141.38	3	757.372	GP(0.044)P(0.956)GAVGSP(1)GVNGAP(1)GEAGRDGNP(1)GNDGP(0.5)P(0.5)GR	4 Hydroxyproline	19.3311	21.0322	18.6029	19.7567	22.6953	23.8441	20.9717	20.9436	22.6821	21.8501	20.0763	22.1811
GPPGESGAAGPTGPIGSR	P08123	0.103761	1.57755	78.674	NaN	2136.04	GP(0.039)P(0.961)GESGAAGPTGPIGSR	Hydroxyproline	22.244	23.376	22.1123	22.1037	24.56	25.4521	23.203	22.7902	24.23	23.79	22.4343	24.2182
GPPGHLGVPGPQGPSGQPGYCDPSSCSAYGVR	Q05707	0.0968714	1.93531	70.028	3	1054.52	GP(0.5)P(0.5)GHLGVP(0.93)GP(0.069)QGP(0.083)SGQP(0.908)GYCDP(0.008)SSCSAYGVR	2 Hydroxyproline	16.8513	18.3172	16.655	16.8989	19.663	19.9279	17.0953	17.3212	19.0446	18.7189	16.7251	20.1072
GPPGPAGANGAPGLR	P02461	0.107558	1.63138	100.22	2	1919.94	GP(0.015)P(0.985)GPAGANGAP(1)GLR	2 Hydroxyproline	22.0344	23.0547	21.5113	21.4869	24.3019	25.1056	22.0822	22.8459	24.1687	23.7542	22.3388	23.784
GPPGPMGPPGLAGPPGESGR	P02452	0.173672	1.46451	147.06	NaN	1239.67	GP(0.039)P(0.959)GP(0.002)MGP(0.19)P(0.807)GLAGP(0.193)P(0.81)GESGR	3 Hydroxyproline	21.9088	23.6301	22.1241	21.7375	24.9171	25.1323	22.995	22.2389	23.5002	23.3565	22.3044	23.8991
GPPGPMGPPGLAGPPGESGR	P02452	0.132299	1.41717	105.91	NaN	2913.33	GP(0.333)P(0.333)GP(0.333)MGP(0.045)P(0.955)GLAGP(0.045)P(0.955)GESGR	2 Hydroxyproline	21.1261	22.5383	20.9185	21.2848	23.502	24.0572	21.8249	21.4498	23.159	22.5738	21.3739	22.8068
GPPGPMGPPGLAGPPGESGREGAPGAEGSPGR	P02452	0.122089	1.76517	90.98	3	2884.4	GP(0.513)P(0.513)GAAGAP(0.759)GP(0.214)QGFQGP(0.108)AGEP(0.894)GEP(0.95)GQTGP(0.049)AGAR	3 Hydroxyproline	18.3277	19.8184	17.5567	18.7471	21.0882	22.1057	18.7241	19.303	20.9176	20.3015	18.941	20.7528
GPPGPQGAR	P02452	0.0899072	2.22217	70.856	2	2392.11	GP(0.024)P(0.976)GPQGAR	Hydroxyproline	19.3815	20.6785	18.3193	19.1532	22.3838	23.3375	19.9934	20.1029	21.8336	21.5337	19.4962	21.9246
GPPGPQGLPGLAGTAGEPGRDGNPGSDGLPGR	P02461	0.129166	1.87748	76.002	3	2241.97	GP(0.053)P(0.931)GP(0.016)QGLP(1)GLAGTAGEP(1)GRDGNP(1)GSDGLP(1)GR	5 Hydroxyproline	16.5052	18.2734	16.1556	16.6769	19.6521	20.3122	17.1067	17.547	19.1444	18.9008	16.7004	19.1267
GPPGPQGLPGLAGTAGEPGRDGNPGSDGLPGR	P02461	0.178558	1.85457	116.52	3	2987.4	GP(0.053)P(0.931)GP(0.016)QGLP(1)GLAGTAGEP(1)GRDGNP(1)GSDGLP(1)GR	5 Hydroxyproline	19.5155	21.8081	19.2116	19.7041	22.9261	23.8206	19.8871	20.7469	22.8739	22.2978	20.4827	22.0902
GPPGPQGLPGLAGTAGEPGRDGNPGSDGLPGRDGSPGGK	P02461	0.136928	1.55335	60.649	4	1701.78	GP(0.245)P(0.73)GP(0.027)QGLP(0.998)GLAGTAGEP(1)GRDGNP(1)GSDGLP(1)GRDGSP(1)GGK	5 Hydroxyproline	20.1272	21.3395	19.3753	19.9205	22.571	23.2495	19.3063	21.2073	22.0555	21.4754	20.2019	21.8081
GPPGPVGPSGKDGANGIPGPIGPPGPR	P02458	0.101044	2.11231	42.661	3	2481.22	GP(0.291)P(0.57)GP(0.57)VGP(0.57)SGKDGANGIP(0.9)GP(0.194)IGP(0.786)P(0.549)GP(0.57)R	2 Hydroxyproline	19.9976	21.2186	19.1137	19.8723	23.0198	23.9567	20.8571	20.9545	21.986	22.0833	19.7661	22.5267
GPPGPVGPSGKDGANGIPGPIGPPGPR	P02458	0.0851188	1.60039	51.264	3	2497.22	GP(0.157)P(0.911)GP(0.966)VGP(0.966)SGKDGANGIP(0.905)GP(0.114)IGP(0.897)P(0.905)GP(0.179)R	5 Hydroxyproline	19.039	19.9681	18.1841	19.0879	21.1037	21.9188	19.3255	19.4439	20.6936	20.3876	18.9381	20.869
GPPGSAGAPGKDGLNGLPGPIGPPGPR	P02452	0.0796792	2.09657	115.55	3	2197.97	GP(0.19)P(0.81)GSAGAPGKDGLNGLP(0.964)GP(0.085)IGP(0.928)P(0.835)GP(0.188)R	4 Hydroxyproline	22.1426	23.0282	21.5805	21.9395	25.147	25.9401	22.8753	22.9031	23.9832	24.0374	21.9326	24.6538
GPPGSAGAPGKDGLNGLPGPIGPPGPR	P02452	0.10703	1.34547	108.77	3	4301.03	GP(0.5)P(0.5)GSAGAP(1)GKDGLNGLP(0.991)GP(0.022)IGP(0.951)P(0.826)GP(0.21)R	4 Hydroxyproline	21.5599	22.5261	21.3061	21.5824	23.6941	24.3192	21.8239	22.1351	23.2429	22.9092	21.7385	23.1997
GPSGPPGPDGNKGEPGVVGAVGTAGPSGPSGLPGER	P08123	0.139169	1.74866	43.444	3	2916.3	GP(0.022)SGP(0.246)P(0.786)GP(0.947)DGNKGEP(1)GVVGAVGTAGPSGP(0.006)SGLP(0.994)GER	4 Hydroxyproline	14.5932	15.9077	14.323	14.8455	17.3876	18.2291	15.6015	15.5903	15.9429	16.529	14.252	17.5089
GPSGPPGPDGNKGEPGVVGAVGTAGPSGPSGLPGER	P08123	0.104753	1.95215	147.49	3	2120.05	GP(0.022)SGP(0.246)P(0.786)GP(0.947)DGNKGEP(1)GVVGAVGTAGPSGP(0.006)SGLP(0.994)GER	3 Hydroxyproline	20.087	21.1676	19.0854	19.0829	22.3478	23.3979	20.3606	20.9727	21.9982	21.4587	19.9282	22.1667
GPSGPPGPDGNKGEPGVVGAVGTAGPSGPSGLPGER	P08123	0.130268	2.3876	117.8	3	3476.59	GP(0.022)SGP(0.246)P(0.786)GP(0.947)DGNKGEP(1)GVVGAVGTAGPSGP(0.006)SGLP(0.994)GER	4 Hydroxyproline	17.8069	19.5683	17.4273	17.2508	22.1341	22.3491	20.1749	19.0947	20.2481	20.8809	18.2206	20.9614
GPSGPQGPGGPPGPK	P02452	0.151039	1.16619	80.387	2	2103.99	GPSGP(0.006)QGP(0.99)GGP(0.175)P(0.781)GP(0.048)K	2 Hydroxyproline	19.4559	20.4786	19.6355	18.9251	21.1317	22.0175	20.1934	19.7583	20.737	20.4144	19.7338	21.0201
GPSGPQGPGGPPGPK	P02452	0.105013	1.26845	121.99	NaN	2199.06	GPSGPQGP(0.001)GGP(0.08)P(0.908)GP(0.012)K	Hydroxyproline	23.2202	24.0313	23.0956	23.1448	25.2429	25.814	23.5124	23.7334	24.5153	24.2178	23.2372	24.7921
GPTGPIGPPGPAGQPGDK	P02461	0.18518	1.60136	174.68	2	1630.8	GPTGPIGP(0.041)P(0.947)GP(0.012)AGQP(1)GDKGEGGAP(0.997)GLP(0.99)GIAGP(0.013)R	4 Hydroxyproline	18.4687	20.2738	18.1223	18.5354	21.6906	22.2023	18.7045	19.6879	21.238	20.2159	19.2479	20.2745
GPTGPIGPPGPAGQPGDKGEGGAPGLPGIAGPR	P02461	0.120272	1.16315	160.27	NaN	1950.9	GPTGPIGP(0.041)P(0.947)GP(0.012)AGQP(1)GDKGEGGAP(0.997)GLP(0.99)GIAGP(0.013)R	4 Hydroxyproline	20.901	21.552	20.3395	20.3936	22.5358	23.0583	20.5628	21.4282	22.0019	21.938	20.9245	21.9566
GPVGPSGPPGKDGTSGHPGPIGPPGPR	P02461	0.0807284	1.92225	112.34	4	1513.73	GPVGPSGPPGKDGTSGHP(0.979)GP(0.023)IGP(0.113)P(0.443)GP(0.443)R	Hydroxyproline	20.5023	21.2942	19.6008	20.3109	23.1171	23.9896	20.4998	21.4041	22.5176	22.4586	20.5038	22.5984
GPVGPSGPPGKDGTSGHPGPIGPPGPR	P02461	0.0747787	1.41814	104.55	4	1400.64	GPVGPSGPPGKDGTSGHP(0.979)GP(0.023)IGP(0.113)P(0.443)GP(0.443)R	Hydroxyproline	22.1737	22.5598	21.2815	21.2811	23.477	24.3984	21.3368	22.5156	23.7408	23.1956	22.3771	23.316
GPVGPSGPPGKDGTSGHPGPIGPPGPR	P02461	0.0428908	1.59602	62.582	4	1384.64	GPVGPSGPPGKDGTSGHP(0.979)GP(0.023)IGP(0.113)P(0.443)GP(0.443)R	Hydroxyproline	20.1824	20.2719	19.6857	20.0864	22.05	22.9196	20.1321	20.7399	21.4946	21.558	19.8217	21.9391
GQAGVMGFPGPK	P02452	0.204137	0.940054	66.267	2	3839.75	GQAGVMGFP(1)GP(1)KGAAGEP(1)GKAGER	3 Hydroxyproline	19.8862	21.0148	19.986	19.7019	21.9783	22.1043	20.3728	20.2685	20.8029	20.6385	20.3052	21.2049
GQAGVMGFPGPK	P02452	0.131351	1.29493	110.08	2	2929.33	GQAGVMGFP(1)GP(1)KGAAGEP(1)GKAGER	3 Hydroxyproline	23.7986	24.9463	23.6072	23.6171	26.0755	26.2559	23.8622	23.9868	24.9198	24.5988	23.5864	25.1687
GQAGVMGFPGPKGAAGEPGKAGER	P02452	0.139374	1.4163	52.465	4	2273.09	GQAGVMGFP(1)GP(1)KGAAGEP(1)GKAGER	3 Hydroxyproline	21.2383	22.2534	20.5505	21.4358	23.6463	23.8102	21.4257	21.3937	21.6676	22.8795	20.625	22.9776
GQCVNTPGDFECK	P35555	0.343487	1.29398	71.879	2	3304.26	GQCVNTP(1)GDFECK	Hydroxyproline	20.0013	23.0429	20.1408	19.9927	23.6019	23.346	20.9682	21.5178	23.678	22.6247	22.0453	22.5821
GQPGVMGFPGPK	P02461	0.0993637	1.06596	64.121	2	2277.12	GQP(1)GVMGFPGP(0.168)K	1 Hydroxyproline	20.4346	21.0114	20.2013	20.0301	21.8629	22.4599	20.1141	20.9066	21.8846	21.293	20.6163	21.4536
GQPGVMGFPGPKGNDGAPGK	P02461	0.15483	1.5589	94.313	3	1507.7	GQP(1)GVMGFPGP(1)KGNDGAP(1)GK	3 Hydroxyproline	21.1379	22.4326	20.6276	20.8504	24.0639	24.2646	20.9071	22.0897	22.7874	22.6929	21.2193	22.7602
GRPGAPGPAGAR	P02452	0.0845714	2.30781	193.21	NaN	2296.11	GRP(1)GAP(1)GPAGAR	2 Hydroxyproline	23.3945	24.7605	22.355	23.5002	26.552	27.5691	24.145	24.1647	26.1094	25.7731	23.2843	25.9787
GRPGAPGPAGAR	P02452	0.0906837	1.98962	163.84	NaN	2376.12	GRP(1)GAP(1)GPAGAR	2 Hydroxyproline	21.1133	22.1756	20.7217	21.268	24.3045	24.6887	21.7354	22.1529	23.1138	23.7452	20.8624	23.9085
GRPGLPGAAGAR	P02461	0.102414	1.53111	142.72	NaN	985.446	GRP(1)GLP(1)GAAGAR	2 Hydroxyproline	21.0618	22.0717	20.328	21.4801	23.478	24.1629	20.8914	21.8585	23.0577	22.9607	21.1776	22.8109
GRPGPAGPPGSQGPR	P05997	0.0503887	1.3472	102.65	3	797.342	GRP(0.97)GP(0.03)AGP(0.03)P(0.97)GSQGPR	2 Hydroxyproline	17.0048	17.3955	16.6278	16.6272	18.6252	18.8627	17.3753	17.396	18.3516	18.581	17.044	18.9822
GRVGAPGPAGAR	P08123	0.071936	1.73316	139.32	3	2726.31	GRVGAP(1)GPAGAR	Hydroxyproline	20.9993	21.7028	20.7612	20.9797	23.4578	24.1134	21.7292	21.5446	22.4956	22.6516	20.9356	23.5234
GSAGPPGATGFPGAAGR	P02452	0.0817249	1.94044	178.85	NaN	2213.96	GSAGPP(1)GATGFP(1)GAAGR	2 Hydroxyproline	22.4099	23.4423	21.7807	22.3089	25.0897	25.8441	23.0105	22.9179	24.224	24.3086	22.4175	25.0018
GSEGPQGVRGEPGPPGPAGAAGPAGNPGADGQPGAK	P02452	0.0975081	2.54571	131.95	3	1725.74	GSEGPQGVRGEP(0.993)GP(0.099)P(0.901)GP(0.007)AGAAGP(0.001)AGNP(0.999)GADGQP(1)GAK	4 Hydroxyproline	18.2865	19.2296	16.9634	18.0289	22.0329	22.5467	19.0487	19.8332	20.2959	20.7695	17.8643	21.4859
GSEGPQGVRGEPGPPGPAGAAGPAGNPGADGQPGAK	P02452	0.127558	2.13501	143.5	3	1088.47	GSEGPQGVRGEP(0.978)GP(0.097)P(0.921)GP(0.005)AGAAGPAGNP(1)GADGQP(1)GAK	4 Hydroxyproline	19.322	20.8631	18.2673	19.0983	22.5608	23.3492	19.9616	20.7163	21.5644	21.2211	19.2887	22.1124
GSEGPQGVRGEPGPPGPAGAAGPAGNPGADGQPGAK	P02452	0.136592	1.95723	125.65	3	1301.64	GSEGP(0.001)QGVRGEP(0.937)GP(0.098)P(0.766)GP(0.199)AGAAGP(1)AGNP(1)GADGQP(1)GAK	5 Hydroxyproline	18.552	20.2005	17.958	18.5346	21.898	22.6198	19.4201	19.8429	21.0063	20.2799	18.782	21.0282
GSGGAAGAPGER	P12111	0.321798	0.853725	49.298	2	1205.49	GSGGAAGAP(1)GER	Hydroxyproline	16.5339	18.4337	16.5209	17.496	19.0963	19.0635	15.4848	17.4021	18.016	18.1881	17.3174	18.729
GSPGADGPAGAPGTPGPQGIAGQR	P02452	0.0779777	1.80872	203.66	NaN	2718.23	GSP(1)GADGPAGAP(1)GTP(0.974)GP(0.026)QGIAGQR	3 Hydroxyproline	18.6047	19.4433	18.2481	19.1309	21.387	22.4534	19.4032	19.5324	20.653	20.5787	18.8243	21.1245
GSPGADGPAGAPGTPGPQGIAGQR	P02452	0.0839695	0.983403	186.92	NaN	2508.09	GSP(1)GADGPAGAP(1)GTP(0.974)GP(0.026)QGIAGQR	3 Hydroxyproline	23.0214	22.1545	22.4469	20.9029	22.6279	23.4385	21.8741	22.1911	23.3187	22.5072	21.9766	22.1824
GSPGADGPAGAPGTPGPQGIAGQR	P02452	0.180911	1.57495	151.42	2	2742.28	GSP(1)GADGPAGAP(1)GTP(0.974)GP(0.026)QGIAGQR	3 Hydroxyproline	17.3735	19.2531	16.582	18.0541	20.1905	21.2067	17.5697	18.5473	20.4758	19.3047	18.424	19.4887
GSPGAQGPPGAPGPLGIAGITGAR	P02461	0.229966	0.715814	159.76	NaN	1110.59	GSP(1)GAQGP(0.288)P(0.712)GAP(0.987)GP(0.013)LGIAGITGAR	2 Hydroxyproline	21.0436	22.3003	21.7178	21.6708	23.099	23.1641	21.2911	21.6968	22.537	22.4544	21.5748	22.6959
GSPGAQGPPGAPGPLGIAGITGAR	P02461	0.148588	0.921038	182.4	NaN	2438.12	GSP(1)GAQGP(0.288)P(0.712)GAP(0.987)GP(0.013)LGIAGITGAR	2 Hydroxyproline	21.9237	22.8603	21.8074	21.4874	23.3043	23.6454	21.8094	22.0993	23.0832	22.5899	21.8661	22.7691
GSPGEAGRPGEAGLPGAK	P02452	0.156109	1.98021	133.95	NaN	1654.79	GSP(1)GEAGRP(1)GEAGLP(1)GAK	3 Hydroxyproline	22.4859	24.2856	21.842	22.787	26.0718	26.715	23.7716	24.2599	24.9009	24.9384	22.9017	25.8035
GSPGERGETGPPGPAGFPGAPGQNGEPGGK	P02461	0.207888	1.91467	94.802	3	2444.22	GSP(0.999)GERGETGP(0.202)P(0.759)GP(0.041)AGFP(1)GAP(1)GQNGEP(1)GGK	5 Hydroxyproline	19.4032	21.4432	18.9129	18.4384	23.0127	23.6341	19.3626	21.4991	22.3077	21.4481	20.1911	21.7003
GSPGERGEVGPAGPNGFAGPAGAAGQPGAKGER	P08123	0.0894604	2.12424	74.81	3	814.393	GSP(1)GERGEVGPAGPNGFAGP(1)AGAAGQP(1)GAKGER	3 Hydroxyproline	16.387	17.4758	15.5554	16.4537	19.4929	20.3061	17.4808	17.3567	18.459	18.3857	16.0958	18.9136
GSPGGPGAAGFPGAR	P02461	0.0865382	1.74116	141.54	2	1668.76	GSP(1)GGP(1)GAAGFP(1)GAR	3 Hydroxyproline	21.9861	22.7127	20.9233	21.6213	24.2789	25.0314	21.3857	22.6756	23.8645	23.5796	21.9328	23.4107
GTFATLSELHCDKLHVDPENFR	P68871	0.581683	-0.33738	50.916	5	2073.94	GTFATLSELHCDKLHVDP(1)ENFR	Hydroxyproline	19.122	20.9333	19.5713	20.0175	20.1836	18.8332	20.6183	18.8391	20.0876	19.5128	19.3748	18.8227
GTQGPPGATGFPGSAGR	P05997	0.193091	0.845594	81.807	2	1517.69	GTQGP(0.191)P(0.809)GATGFP(1)GSAGR	2 Hydroxyproline	20.5189	21.4103	20.6757	19.4777	21.6067	22.0008	20.7601	20.5024	21.2484	21.1664	20.113	21.0322
GVAMNPVEHPFGGGNHQHIGKPSTIR	P62917	0.847995	-0.0694542	88.976	NaN	2752.36	GVAMNP(0.013)VEHP(0.983)FGGGNHQHIGKP(0.004)STIR	Hydroxyproline	23.6951	22.7287	23.3892	22.3941	23.0588	22.868	22.5157	23.8787	23.1906	22.9981	23.817	23.0479
GVPGPPGAVGPAGK	P02452	0.117369	1.26714	84.169	2	2704.25	GVP(0.999)GP(0.165)P(0.836)GAVGPAGK	2 Hydroxyproline	22.0238	23.0307	21.8005	22.2069	24.1316	24.8017	22.6676	22.4894	23.5727	23.1384	22.1894	23.5228
GVPGPPGAVGPAGK	P02452	0.12475	1.22606	74.392	2	2547.2	GVP(0.999)GP(0.165)P(0.836)GAVGPAGK	Hydroxyproline	21.2854	22.3348	21.1996	21.0999	23.2534	23.7523	21.8172	21.4123	22.4124	22.2305	21.2381	22.7115
GVQGPPGPAGPR	P02452	0.0847423	1.85327	111.86	NaN	2280.11	GVQGP(0.012)P(0.987)GPAGPR	Hydroxyproline	22.2592	23.2056	21.8698	22.0727	24.8082	25.8413	22.8122	22.9192	24.1698	24.029	22.3909	24.646
GVVGLPGQR	P02452	0.0718856	1.58092	87.181	2	1043.46	GVVGLP(1)GQR	Hydroxyproline	22.8149	23.5455	22.327	22.9772	24.9641	25.7098	23.4182	23.2375	24.293	24.3709	22.7208	24.9306
GVVGLPGQRGER	P02452	0.0779792	1.92434	158.3	NaN	3516.58	GVVGLP(1)GQRGER	Hydroxyproline	24.2755	25.1554	23.6079	24.1785	26.7247	27.5844	24.4484	24.7362	25.7637	26.0422	23.8834	26.8347
GYPGDEGGPGER	P12111	0.203636	0.480353	55.66	2	2156.1	GYP(1)GDEGGPGER	Hydroxyproline	18.9912	19.7232	18.9072	18.6973	19.9042	19.6672	18.9594	18.7967	19.3293	19.1287	18.7152	19.3495
GYPGDEGGPGER	P12111	0.2623	1.01636	89.301	2	1001.45	GYP(1)GDEGGPGER	Hydroxyproline	19.764	21.6924	19.8045	20.5317	22.2793	22.6856	19.5641	20.7089	21.8707	21.5533	21.0192	22.239
GYPGNIGPVGAAGAPGPHGPVGPAGK	P08123	0.0963096	1.98882	158.78	NaN	1699.74	GYP(1)GNIGPVGAAGAP(0.968)GP(0.032)HGPVGPAGK	2 Hydroxyproline	23.8136	24.8563	23.1981	23.5348	26.7658	27.4753	24.8402	24.8781	25.8253	25.6963	24.0225	26.5539
GYPGTPGPR	P02462	0.869984	0.0769512	70.256	2	932.435	GYP(1)GTP(0.984)GP(0.016)R	2 Hydroxyproline	19.1403	20.6779	18.4978	19.9438	18.4107	20.4141	19.0969	19.0089	20.0462	19.6456	19.5977	20.0996
HLEINPDHPIVETLR	P08238	0.0858211	0.376548	108.58	NaN	1813.93	HLEINP(1)DHP(1)IVETLR	2 Hydroxyproline	22.4424	22.6707	22.0805	22.3702	22.7963	22.674	22.8011	22.1122	22.5976	22.341	22.1681	22.7742
HTGPGILSMANAGPNTNGSQFFICTAK	P62937	0.726564	0.103912	99.219	3	1613.73	HTGP(1)GILSMANAGPNTNGSQFFICTAK	Hydroxyproline	22.4732	21.8456	22.4435	22.6384	21.8416	22.1135	22.2825	21.8437	22.2165	21.9869	22.0999	22.746
HWPFMVVNDAGRPK	P11142	0.597701	-0.066283	79.089	4	1664.78	HWP(1)FMVVNDAGRPK	Hydroxyproline	21.1919	21.5619	21.0221	21.4186	21.1279	21.1129	21.3112	21.0671	21.0859	21.1153	20.7667	20.9863
IDAELEEVGPSR	A6H8Y1	0.381012	0.764443	51.998	2	1329.64	IDAELEEVGP(1)SR	Hydroxyproline	18.1461	20.3377	18.9362	18.2114	19.946	19.7508	19.2944	17.1008	19.4688	18.7137	18.1666	19.2632
ILLQGTPVAQMTEDAVDAER	P01024	0.541795	0.240302	45.844	3	2172.07	ILLQGTP(1)VAQMTEDAVDAER	Hydroxyproline	21.4465	22.6065	21.1835	21.5508	22.0317	21.8587	21.3161	21.3984	22.052	21.4065	21.1464	21.6982
IREEYPDR	P07437	0.200366	0.167177	67.897	3	1092.52	IREEYP(1)DR	Hydroxyproline	21.143	20.9979	21.0641	21.5128	21.0082	21.4907	21.4732	21.1543	21.3685	21.3322	21.2971	21.8516
LGPLGAPGEDGRPGPPGSIGIR	P05997	0.120555	1.49888	77.959	3	1271.64	LGPLGAP(1)GEDGRP(0.854)GP(0.573)P(0.573)GSIGIR	2 Hydroxyproline	21.7209	22.776	21.2301	21.2239	24.362	24.024	23.0665	22.2867	23.023	23.4015	21.6767	23.558
LPTPTYGDLNHLVSATMSGVTTCLR	Q3ZCM7	0.243289	0.316339	41.908	3	2735.33	LP(1)TP(1)TYGDLNHLVSATMSGVTTCLR	2 Hydroxyproline	20.3831	20.8034	19.7946	20.5356	20.1908	20.6267	20.5779	20.2231	20.7787	20.6951	20.3573	21.3165
MENPSPAAALGK	Q9BUD6	0.047212	1.02579	49.448	2	1232.57	MENP(1)SP(1)AAALGK	Oxidation (M);2 Hydroxyproline	20.7711	20.3565	19.2093	19.2013	21.1729	19.8534	20.0024	19.4235	19.6891	20.8791	18.9827	20.8158
MIPCDFLIPVQTQHPIRK	P06744	0.0887849	0.479284	45.618	4	2208.15	MIP(1)CDFLIPVQTQHPIRK	Hydroxyproline	19.2107	19.5502	18.817	18.439	19.5132	19.3194	19.1511	18.6049	19.0881	19.2976	18.7093	19.3853
MWPQDPSRK	Q9NUD9	0.427575	0.850032	57.59	2	1159.54	MWPQDP(1)SRK	Hydroxyproline	20.7894	23.5702	21.286	21.3666	23.9948	23.3188	21.6261	20.7748	22.4585	21.7185	21.2011	21.8874
NGDDGEAGKPGRPGER	P02452	0.170461	2.08281	82.59	NaN	897.503	NGDDGEAGKP(0.007)GRP(0.993)GER	Hydroxyproline	16.7976	18.4015	15.1894	16.8403	20.5282	20.9401	17.9555	18.2535	18.6402	19.1658	17.1285	19.3212
NGETGPQGPPGPTGPGGDK	P02461	0.246358	1.35564	166.99	NaN	2795.24	GESGKP(1)GANGLSGER	Hydroxyproline	19.6113	21.4785	19.2336	19.8736	22.6125	23.432	19.8503	21.1396	22.2478	21.4425	20.6089	21.2087
NGNPGEVGFAGSPGAR	P05997	0.123936	1.30176	100.24	2	1325.66	NGNP(1)GEVGFAGSP(1)GAR	2 Hydroxyproline	17.932	19.1349	17.7054	18.3489	20.1645	20.6421	18.9018	18.4671	19.5485	19.5883	17.8219	19.6999
NKQTYSTEPNNLK	P46779	0.811705	-0.292635	46.069	2	1551.75	NKQTYSTEP(1)NNLK	Hydroxyproline	21.5414	25.1499	23.1419	22.7379	24.2905	22.333	24.7496	20.8763	23.9643	22.6297	23.014	21.3276
NVFVEFYAPWCGHCK	P07237	0.346849	-0.57682	105.14	3	1928.83	NVFVEFYAP(1)WCGHCK	Hydroxyproline	25.0527	23.9765	24.6714	23.4334	24.0101	23.5	23.3659	25.3995	24.0811	24.3081	25.5617	23.5144
QFQNGNDVNDWVGPPNNNGVIK	P04746	0.526147	-0.240646	61.276	3	2441.14	QFQNGNDVNDWVGP(0.955)P(0.045)NNNGVIK	Hydroxyproline	20.7559	19.8686	20.8305	19.3067	19.6634	19.3376	19.601	20.826	20.5629	20.1313	20.4732	19.782
QGPSGASGERGPPGPMGPPGLAGPPGESGR	P02452	0.153322	1.90634	91.603	3	2088	QGPSGASGERGP(0.095)P(0.448)GP(0.448)MGP(0.066)P(0.941)GLAGP(0.217)P(0.784)GESGR	2 Hydroxyproline	16.4581	18.1969	16.2779	17.136	20.2419	20.9204	17.4467	18.3628	19.0309	19.1434	16.6814	19.5354
QGPSGASGERGPPGPMGPPGLAGPPGESGR	P02452	0.145839	1.74965	87.155	3	3166.47	QGPSGASGERGP(0.095)P(0.448)GP(0.448)MGP(0.066)P(0.941)GLAGP(0.217)P(0.784)GESGR	2 Hydroxyproline	18.1327	19.6876	17.4042	18.4214	21.2116	21.9421	18.5757	19.6157	20.6454	20.2217	18.5103	20.4556
QGPSGASGERGPPGPMGPPGLAGPPGESGREGAPGAEGSPGR	P02452	0.1121	2.16212	100.81	4	1343.64	QGP(0.565)P(0.427)GP(0.008)MGP(0.215)P(0.783)GLAGP(0.502)P(0.502)GESGREGAP(0.997)GAEGSP(1)GR	3 Hydroxyproline	17.5287	18.8147	16.9675	17.7086	21.2373	21.8223	18.5337	19.2286	20.0032	19.9787	17.79	20.7283
QGPSGASGERGPPGPMGPPGLAGPPGESGREGAPGAEGSPGR	P02452	0.121979	1.82059	131.16	4	1589.8	GP(0.218)P(0.729)GP(0.055)MGP(0.5)P(0.5)GLAGP(0.507)P(0.507)GESGREGAP(0.985)GAEGSP(1)GR	3 Hydroxyproline	18.0514	19.2684	17.1103	18.3071	21.0294	21.7059	18.295	19.5555	20.3549	19.9878	18.2281	20.4305
RAMITPALR	Q6NUM6	0.666815	0.0917637	56.916	3	1059.59	RAMITP(1)ALR	Oxidation (M);Hydroxyproline	24.7086	24.1433	24.9311	25.4461	24.5812	25.0386	24.9713	24.6108	24.9845	24.7331	24.6825	24.9598
RDFAPPGQQK	Q9BVC6	0.284414	0.290237	87.777	3	1158.58	RDFAP(0.005)P(0.995)GQQK	Hydroxyproline	22.1768	22.3726	22.0898	22.3054	22.0836	22.6203	21.628	21.9204	22.0932	22.2808	21.6845	22.85
RGLPGPQGPR	P05997	0.236003	0.325393	98.044	3	1049.57	RGLP(1)GPQGPR	Hydroxyproline	20.085	20.5464	19.8892	19.9955	20.2345	20.8186	19.8417	19.8844	20.0379	20.3998	19.8121	20.5785
RGPNGEAGSAGPPGPPGLR	P08123	0.395222	0.232651	293.04	NaN	1844.89	RGPNGEAGSAGPP(1)GP(0.007)P(0.993)GLR	2 Hydroxyproline	22.8244	22.4665	23.0116	22.5482	23.1015	23.6658	23.0058	23.272	23.0812	23.2418	23.2121	23.0007
RGPPGPAGPEGR	P20908	0.0608183	0.793122	69.03	3	1882.92	RGP(0.164)P(0.809)GP(0.027)AGPEGR	Hydroxyproline	16.9576	17.2275	16.4267	16.7236	17.8286	18.0352	17.1772	16.8819	17.4119	17.7955	16.9081	17.9001
RPAIWIDTGIHSR	P15085	0.123649	-0.17071	76.728	4	1536.82	RP(1)AIWIDTGIHSR	Hydroxyproline	19.9053	19.9472	19.9463	19.7943	19.6714	19.6755	19.2865	19.9511	19.988	19.8622	20.0318	19.5769
RPDDGALR	Q5T7M4	0.153474	0.326399	69.628	2	914.457	RP(1)DDGALR	Hydroxyproline	19.509	19.3659	19.1576	19.269	19.4352	19.9088	19.5383	19.558	19.3186	19.7208	19.0514	19.8623
RPRSPPEPLR	Q69YZ2	0.0824096	2.21836	52.579	NaN	1267.66	RP(1)RSP(1)P(1)EP(1)LR	3 Hydroxyproline	21.4775	22.4786	20.6497	21.4283	24.4341	25.0441	22.0789	22.2395	23.2243	23.6687	20.9727	24.6807
RRGSPER	Q4KMQ1	0.848452	-0.0685146	53.554	3	872.458	RRGSP(1)ER	Hydroxyproline	19.6053	18.6045	19.2918	19.6752	18.4625	19.2964	18.8892	19.5935	19.0559	19.3464	19.1997	19.6021
RSAPLGPVAPTR	Q9NUR3	0.24288	0.667448	40.767	3	1252.69	RSAP(0.978)LGP(0.023)VAP(0.999)TR	2 Hydroxyproline	19.7484	20.9858	19.6342	20.3847	21.1341	21.3736	20.3359	19.8548	20.7425	20.5099	19.7784	20.9764
RSLELIPLTAR	Q2PPJ7	0.127274	0.716574	92.866	NaN	1283.76	RSLELIP(1)LTAR	Hydroxyproline	23.9693	24.7171	23.9014	23.8352	24.9316	24.7302	24.3639	23.7222	24.786	24.4431	23.7762	25.1178
SAGWNIPIGLLYCDLPEPR	P02787	0.427707	0.366722	40.689	3	1592.8	SAGWNIP(1)IGLLYCDLPEPR	Hydroxyproline	18.237	19.4233	18.0237	18.1663	19.0607	18.7718	18.8632	18.2212	18.5013	18.5136	17.8613	18.9586
SCTDIDECEDNPNICDGGQCTNIPGEYR	P35555	0.228203	1.27054	106.67	3	1568.64	SCTDIDECEDNPNICDGGQCTNIP(1)GEYR	Hydroxyproline	17.1623	19.3876	17.3365	17.6007	19.8242	20.139	17.3863	18.0036	20.0584	19.2774	18.256	19.7533
SGDAAIVDMVPGKPMCVESFSDYPPLGR	Q5VTE0	0.428665	0.179737	57.339	3	3010.39	SGDAAIVDMVP(0.117)GKP(0.872)MCVESFSDYP(0.008)P(0.003)LGR	Hydroxyproline	19.7587	19.3093	19.3267	19.5166	19.3961	19.5066	19.3804	19.4567	19.0544	19.3631	19.5483	20.3404
SGDRGESGPAGPAGAPGPAGSR	P02461	0.101811	1.79894	170.5	NaN	794.404	SGDRGESGPAGPAGAP(0.992)GP(0.008)AGSR	Hydroxyproline	16.4021	17.3932	15.8607	16.3995	19.3165	20.0426	16.194	17.6089	18.6824	18.6988	16.7453	18.5587
TGEVGAVGPPGFAGEK	P08123	0.142429	1.54649	88.385	2	1579.76	TGEVGAVGP(0.175)P(0.825)GFAGEK	Hydroxyproline	17.8873	19.4453	17.8919	17.7451	20.5277	21.1273	18.5104	18.5869	19.9168	19.3579	17.9282	19.8708
TGHPGTVGPAGIR	P08123	0.0616423	1.57859	125.03	NaN	2071.08	TGHP(1)GTVGPAGIR	Hydroxyproline	21.4337	21.9396	20.9761	21.2741	23.523	24.1836	22.1931	21.8746	22.8777	23.0812	21.4671	23.4064
TGPIGPQGAPGKPGPDGLR	P20908	0.149799	1.26334	90.729	3	1162.58	TGPIGPQGAP(0.999)GKP(0.933)GP(0.067)DGLR	2 Hydroxyproline	21.7565	22.8119	21.2677	22.0795	24.1706	24.5142	23.0111	22.8316	23.3371	23.5837	21.7175	23.2465
TGPPGPAGQDGRPGPPGPPGAR	P02452	0.100684	2.25434	103.41	3	4111.91	TGP(0.04)P(0.95)GP(0.01)AGQDGRP(0.996)GP(0.56)P(0.447)GP(0.555)P(0.441)GAR	2 Hydroxyproline	20.3818	21.69	19.6429	20.007	23.6645	24.6061	21.337	21.6844	22.9471	22.9658	20.7133	23.4097
TGPPGPSGISGPPGPPGPAGK	P08123	0.102163	1.37548	115.42	NaN	1822.8	TGP(0.998)P(0.992)GP(0.01)SGISGP(0.176)P(0.82)GP(0.175)P(0.804)GP(0.025)AGK	4 Hydroxyproline	20.456	21.3774	20.2775	20.5792	22.6129	23.2438	21.3495	21.0594	21.9039	21.7821	20.6472	22.6015
TPSTPRR	Q9HB58	0.184185	1.0997	75.311	3	829.441	TP(0.001)STP(0.999)RR	Hydroxyproline	20.3928	21.6828	20.807	19.5	22.2071	22.3836	20.8755	19.8701	21.5598	20.5962	20.3449	21.16
VDNSSLTGESEPQPR	P54707	0.119547	0.957186	68.576	2	1646.74	VDNSSLTGESEP(1)QP(1)R	2 Hydroxyproline	20.1355	20.0692	20.0008	18.4155	20.8871	21.2258	19.8989	20.001	20.325	20.4801	20.2157	20.9148
VGPPGPSGNAGPPGPPGPAGK	P02452	0.111554	1.86464	143.57	NaN	1654.81	VGP(0.023)P(0.972)GP(0.005)SGNAGP(0.03)P(0.97)GP(0.13)P(0.85)GP(0.02)AGK	3 Hydroxyproline	23.0876	24.1868	22.6429	22.5464	25.9206	26.7176	23.6312	24.0885	25.127	24.8884	23.4676	25.4026
VGPPGPSGNAGPPGPPGPAGK	P02452	0.0692871	1.31199	100.28	NaN	1130.53	VGP(0.998)P(0.991)GP(0.011)SGNAGP(0.214)P(0.781)GP(0.156)P(0.82)GP(0.029)AGK	4 Hydroxyproline	20.261	20.6121	19.5528	19.8293	21.7159	22.5502	20.296	20.519	21.4603	21.2915	20.328	21.4139
VLEVLDPDRK	Q6ZV65	0.93564	0.0706882	46.001	2	1198.66	VLEVLDP(1)DRK	Hydroxyproline	20.9779	23.5905	21.8047	21.9735	22.7407	21.7766	23.6344	20.7434	23.148	22.5863	21.8645	21.6868
WLTLPLEIK	Q9ULD6	0.282312	0.64025	56.258	3	1127.66	WLTLP(1)LEIK	Hydroxyproline	15.63	16.9741	15.9458	15.5458	17.4499	16.8177	16.5002	16.1277	16.7694	15.5051	15.7489	16.8766
YLLVEFYAPWCGHCK	P07237	0.621697	-0.208672	89.231	3	1957.89	YLLVEFYAP(1)WCGHCK	Hydroxyproline	23.2368	23.237	23.0391	22.0189	23.1022	22.9654	22.5747	23.4481	22.7864	22.788	23.9625	22.5714
YVMLPVADQDQCIR	P00738	0.275907	0.680289	103.4	NaN	1722.81	YVMLP(1)VADQDQCIR	Hydroxyproline	22.8158	24.2442	23.3503	22.4667	24.3565	23.4767	24.1762	22.0869	23.7233	23.3172	22.3722	23.5494

## Sheet: Table S4_Malignant
Data were exported from MaxQuant and processed by Perseus.
Sequence	Master protein	p-value PDAC_WT	Test Difference PDAC_WT	Score	Charge	Mass	Hydroxyproline probabilities	Modifications	115a (malignant tumor)	115b (malignant NAT)	116a (malignant NAT)	116b (malignant NAT)	116c (malignant tumor)	117a (malignant tumor)	117b (malignant tumor)	117c (malignant NAT)	118a (malignant tumor)	118b(bridge channel)	118c (malignant NAT)	118d (malignant tumor)
AAPEPAPR	Q9NSY0	0.523449	2.08465	50.127	2	881.424	AAP(1)EP(1)APR	Acetyl (Protein N-term);2 Hydroxyproline	16.8366	16.832	18.4265	16.6592	17.5627	13.0575	13.9427	0.510711	14.096	13.1927	12.3884	13.6873
ACEDIDECSLPNICVFGTCHNLPGLFR	P35555	0.852533	-0.0714119	133.76	3;4	3209.4	ACEDIDECSLPNICVFGTCHNLP(1)GLFR	Hydroxyproline	22.1615	21.8193	23.2966	21.9683	21.8085	22.2149	23.1587	22.2636	22.3327	22.4143	22.1825	22.6557
AGEDGHPGKPGRPGER	P08123	0.0392346	1.00355	59.359	4;5	1647.77	AGEDGHP(0.989)GKP(0.09)GRP(0.922)GER	2 Hydroxyproline	22.4188	20.6511	22.9873	20.4642	22.941	21.5145	24.2776	21.1215	21.7474	22.2505	20.977	22.5972
AGEDGHPGKPGRPGER	P08123	0.167166	0.486693	56.339	4;5	1631.78	AGEDGHP(0.998)GKP(0.501)GRP(0.501)GER	Hydroxyproline	20.5685	19.9057	21.1239	19.9524	20.8266	20.0603	22.482	19.9255	20.4629	20.7467	19.9125	21.3351
AGVMGPPGSR	P08123	0.132343	0.700465	75.387	2	943.455	AGVMGP(0.037)P(0.963)GSR	Hydroxyproline	21.5454	20.2943	22.7898	20.23	22.0963	21.1637	23.5667	20.9629	21.6	21.7733	20.5816	21.9556
AIGAVPLIQGEYMIPCEK	P07339	0.384423	-0.163683	69.485	3	2004.01	AIGAVPLIQGEYMIP(1)CEK	Hydroxyproline	21.7971	21.6378	21.6029	21.9166	21.9175	21.5036	21.817	22.0231	21.6708	21.9397	22.6551	22.1281
APHPDQPEFTPVQDELEAMELWGPGV	Q05707	0.849544	-0.0751534	69.071	3	2904.33	APHPDQPEFTPVQDELEAMELWGP(1)GV	Hydroxyproline	19.7943	19.4734	20.6885	19.4138	19.2351	19.5235	20.0847	19.9813	19.8858	20.0399	19.5905	20.333
CGEGQVCHNLPGSYR	P98095	0.0259508	0.809266	50.202	3	1748.74	CGEGQVCHNLP(1)GSYR	Hydroxyproline	20.1347	19.4652	20.9413	19.3427	20.966	20.2404	21.0933	19.7994	21.2562	20.2265	19.6397	20.6372
CGPNSVCINLPGSYR	Q14112	0.391907	0.405611	48.899	2	1708.77	CGP(0.001)NSVCINLP(0.999)GSYR	Hydroxyproline	20.5624	19.9959	20.7151	19.3769	19.4922	20.1626	20.3025	19.4288	20.0913	20.19	19.447	20.6833
CVNTQPGFHCLPCPPR	P35442	0.0439823	0.901987	69.331	3	1954.86	CVNTQP(1)GFHCLPCPPR	Hydroxyproline	20.8441	20.6913	21.7139	20.3706	22.5367	20.8176	23.2799	21.1687	22.3045	21.7141	20.802	22.7535
DGEAGAQGPPGPAGPAGER	P02452	0.550863	0.204725	270.49	2;3	1705.77	DGEAGAQGP(0.01)P(0.99)GPAGPAGER	Hydroxyproline	20.9661	20.8404	23.1512	20.8284	23.0029	21.216	22.023	19.9778	21.252	21.1922	20.9315	20.3159
DGESGRPGRPGER	P02461	0.153143	0.621103	86.699	4	1400.64	DGESGRP(1)GRP(1)GER	2 Hydroxyproline	23.2331	21.5137	23.8877	21.8266	23.4308	22.4332	23.8844	21.6652	22.5294	22.6647	22.176	22.5482
DGESGRPGRPGER	P02461	0.0569659	0.810829	92.856	4	1384.64	DGESGRP(1)GRP(1)GER	2 Hydroxyproline	22.3419	20.6395	22.8129	20.8824	22.601	21.6134	23.2684	20.9966	21.9497	21.9482	21.4142	22.2937
DGLNGLPGPIGPPGPR	P02452	0.0517086	0.532676	165.86	2;3	1560.79	DGLNGLP(1)GPIGP(0.965)P(0.797)GP(0.239)R	3 Hydroxyproline	23.8998	23.0226	25.1443	23.089	24.9437	23.7283	24.9448	23.267	24.0928	23.9821	23.3463	23.8678
DGNPGSDGLPGR	P02461	0.0255974	0.852904	83.087	2	1156.51	DGNP(1)GSDGLP(1)GR	2 Hydroxyproline	18.8626	17.8449	19.9852	17.5651	19.9552	18.2818	19.5333	17.5382	18.9149	18.7555	17.8604	19.0437
DGPPGPAGNTGAPGSPGVSGPK	P02461	0.917596	0.0289864	174.55	2;3	1920.88	DGP(0.035)P(0.964)GPAGNTGAP(1)GSP(0.982)GVSGP(0.018)K	3 Hydroxyproline	20.675	20.3235	21.8376	20.4863	21.7167	20.5488	21.2746	19.9846	20.6968	20.3954	20.7394	19.8791
DGSPGEPGANGLPGAAGER	P02461	0.704873	0.184352	161.08	2	1755.77	GEDGKDGSP(1)GEP(1)GANGLP(1)GAAGER	3 Hydroxyproline	19.0437	18.5052	20.4912	18.6413	19.6087	19.2338	19.5013	17.7863	19.2692	19.044	18.8168	18.0072
DGTSGHPGPIGPPGPR	P02461	0.180116	0.630341	241.76	2;3	1529.72	DGTSGHP(1)GPIGP(0.01)P(0.987)GP(0.003)R	2 Hydroxyproline	21.8501	20.5759	23.1161	20.7055	22.6098	21.4911	22.2367	20.2348	21.819	21.508	20.8066	20.8206
DGTSGHPGPIGPPGPR	P02461	0.0869303	0.73083	87.363	3	1513.73	DGTSGHP(1)GPIGP(0.01)P(0.987)GP(0.003)R	2 Hydroxyproline	20.8543	19.6225	21.6679	19.6264	21.2021	20.6216	21.4184	19.6131	20.9133	20.5399	19.8066	20.3992
EGAPGAEGSPGR	P02452	0.279909	0.91544	77.185	2	1115.48	EGAP(1)GAEGSP(1)GR	2 Hydroxyproline	20.6645	19.8964	22.4498	19.327	21.9079	20.6001	21.746	17.1621	20.6633	19.896	19.5476	19.1244
EGDMLTLFDGDGPSAR	Q6UXD5	0.984179	0.00813217	47.037	2	1711.74	EGDMLTLFDGDGP(1)SAR	Oxidation (M);Hydroxyproline	14.6995	13.6531	15.1516	14.0862	14.3016	13.8429	16.0048	14.9975	14.3024	14.6271	14.8254	15.608
EGPVGLPGIDGRPGPIGPAGAR	P08123	0.156742	0.687656	153.25	2;3	2071.08	EGPVGLP(1)GIDGRP(0.972)GP(0.028)IGPAGAR	2 Hydroxyproline	25.9122	24.4629	27.0287	24.4104	26.2553	25.4804	27.555	25.1605	25.6822	25.7649	24.7606	25.9312
EGPVGLPGIDGRPGPIGPAGAR	P08123	0.13752	0.87958	134.32	2;3	2055.09	EGPVGLP(1)GIDGRP(0.972)GP(0.028)IGPAGAR	2 Hydroxyproline	25.194	23.4324	26.1075	23.6703	25.1417	24.7752	26.7917	23.9129	25.1562	25.0417	24.0454	25.2994
EHPALLVEFYAPWCGHCQALAPEYSK	Q13087	0.956313	0.0106789	67.655	4	3088.42	EHPALLVEFYAP(1)WCGHCQALAPEYSK	Hydroxyproline	21.1571	21.7278	20.8479	21.0324	21.1373	21.5312	20.7926	21.0799	21.0058	21.4179	21.4498	21.3597
EPEAPDSR	Q9UNW9	0.58973	0.130571	60.972	2	957.404	EP(0.966)EAP(0.034)DSR	Acetyl (Protein N-term);Hydroxyproline	12.7825	12.5333	13.433	12.4035	13.0937	12.8853	0.709371	13.0349	12.6012	13.5654	12.4666	13.1615
EVIQSDSLWLVEFYAPWCGHCQR	Q15084	0.25612	0.252428	69.088	3	2895.31	EVIQSDSLWLVEFYAP(1)WCGHCQR	Hydroxyproline	18.6297	18.7801	18.9794	18.5819	18.937	18.8645	19.13	18.7623	18.9919	19.4001	18.8756	19.8183
FYAPWCTHCK	Q13087	0.975247	0.0224876	57.174	3	1384.57	FYAP(1)WCTHCK	Hydroxyproline	24.1132	25.2861	23.4621	22.6551	22.5287	25.1714	22.4744	23.3045	22.581	24.0529	22.8501	23.2761
GAAGEPGK	P02452	0.0594776	0.933941	88.294	2	701.334	GQAGVMGFP(1)GP(1)K	2 Hydroxyproline	23.3928	21.7968	24.5941	21.6909	24.2494	23.3148	25.28	22.5803	23.4044	23.5969	22.4359	23.4063
GAAGEPGKAGER	P02452	0.667772	0.216226	51.726	3	1114.54	GAAGEP(1)GKAGER	Hydroxyproline	22.7467	21.5536	23.4286	21.0457	22.5643	20.9743	24.8492	22.5231	21.9124	22.7115	21.9916	23.4259
GAAGEPGRDGVPGGPGMR	P02461	0.0876223	1.3108	209.9	2;3	1668.76	GAAGEP(1)GRDGVP(1)GGP(1)GMR	2 Hydroxyproline	21.3445	19.2531	22.0248	18.4704	21.056	20.2418	22.8338	19.5602	21.0515	20.5567	19.1974	21.3661
GAAGEPGRDGVPGGPGMR	P02461	0.367443	0.561554	237.35	2;3	1684.76	GAAGEP(1)GRDGVP(1)GGP(1)GMR	3 Hydroxyproline	23.9246	21.6189	24.5812	22.2665	23.4319	22.8539	25.3571	22.8408	23.1002	23.1523	22.6859	23.4904
GAAGEPGRDGVPGGPGMR	P02461	0.0362811	1.85209	87.388	3	1652.77	GAAGEP(1)GRDGVP(1)GGP(1)GMR	3 Hydroxyproline	20.2967	18.1377	20.4169	17.4889	20.2048	19.144	22.5184	18.2358	20.4156	20.4741	17.8377	21.3163
GAAGLPGPK	P02452	0.642496	0.176521	58.981	2	782.429	GAAGLP(0.998)GP(0.964)K	2 Hydroxyproline	22.1921	21.2168	22.9599	21.043	22.1149	21.6689	23.425	22.0844	21.6135	22.1924	21.7068	22.3042
GAAGLPGPKGDRGDAGPK	P02452	0.126496	0.861691	42.679	4	1651.83	GAAGLP(0.998)GP(0.964)KGDRGDAGP(0.038)K	2 Hydroxyproline	21.5851	20.095	22.2952	19.9617	21.9991	20.4324	24.404	21.0013	21.4028	21.7896	20.3988	22.6411
GAAGLPGVAGAPGLPGPR	P08123	0.51453	0.229023	107.35	2;3	1561.82	GAAGLP(1)GVAGAP(0.999)GLP(0.848)GP(0.152)R	3 Hydroxyproline	24.2227	23.7548	24.9228	23.2175	23.9345	24.1006	24.6389	23.5079	23.7636	24.0424	23.3779	23.9046
GAAGPPGPPGAAGTPGLQGMPGER	P02461	0.251379	0.487737	292.31	2;3	2163	GAAGP(0.002)P(0.998)GPP(1)GAAGTP(1)GLQGMP(1)GER	4 Hydroxyproline	23.3431	21.9145	24.2626	22.2789	23.4403	22.9312	24.2739	22.4086	23.0223	22.9874	22.4773	23.0437
GADGSPGK	P02452	0.160348	0.794769	88.37	2	703.314	GADGSP(1)GK	Hydroxyproline	22.4974	21.0577	23.9667	21.2267	23.1703	22.6761	23.8918	21.2457	22.8368	22.4318	21.3574	21.6475
GADGSPGKDGVR	P02452	0.110688	0.786993	68.262	2;3	1130.53	GADGSP(1)GKDGVR	Hydroxyproline	23.331	21.8129	24.0339	21.6006	23.8818	22.2371	25.7961	22.8488	22.9585	23.5032	22.6024	24.4252
GAGMPGQHGQITQQELDTVVK	P49257	0.528842	0.162061	92.098	3	2209.08	GAGMP(1)GQHGQITQQELDTVVK	Hydroxyproline	21.6709	22.3881	21.1596	21.3315	21.3647	21.8696	21.0635	20.8267	21.4252	21.3689	20.8885	21.0744
GANGAPGIAGAPGFPGAR	P02452	0.0461032	0.758234	115.8	2	1568.77	GANGAP(1)GIAGAP(1)GFP(1)GAR	3 Hydroxyproline	18.2129	17.7222	18.86	17.2759	18.7864	18.2907	20.4145	17.9887	18.8331	18.3953	17.9542	19.4692
GANGAPGIAGAPGFPGAR	P02452	0.182428	0.637135	183.23	2;3	1584.76	GANGAP(1)GIAGAP(1)GFP(1)GAR	3 Hydroxyproline	25.619	24.5452	26.9165	24.1632	25.9756	25.2327	27.084	24.5946	25.5217	25.3885	24.4463	25.5024
GANGAPGNDGAK	P02452	0.0978583	0.816034	146.67	2;3	1043.46	GANGAP(1)GNDGAK	Hydroxyproline	23.2897	21.7037	24.5252	21.7276	24.3835	23.2214	25.7207	23.2951	23.2383	24.013	23.1861	24.3851
GANGAPGNDGAKGDAGAPGAPGSQGAPGLQGMPGER	P02452	0.280808	0.871569	173.01	3	3223.42	GANGAP(1)GNDGAKGDAGAP(1)GAP(1)GSQGAP(1)GLQGMP(1)GER	5 Hydroxyproline	19.7937	17.7784	20.7189	17.4129	19.5236	18.2438	22.6743	19.4009	19.3866	19.9054	18.2118	20.9331
GANGAPGNDGAKGDAGAPGAPGSQGAPGLQGMPGER	P02452	0.580935	0.39595	55.674	3	3239.41	GANGAP(1)GNDGAKGDAGAP(1)GAP(1)GSQGAP(1)GLQGMP(1)GER	Oxidation (M);5 Hydroxyproline	15.5193	14.3712	16.7182	13.612	15.3283	13.12	18.4714	15.4231	15.7017	15.7791	14.2243	16.6592
GAPGAVGAPGPAGATGDR	P08123	0.186069	0.380905	145.33	2;3	1509.72	GAP(1)GAVGAP(1)GPAGATGDR	2 Hydroxyproline	20.6028	20.0757	22.1037	19.6247	21.6273	20.5033	21.6913	19.8059	20.5329	20.6991	20.2551	20.5032
GAPGAVGAPGPAGATGDRGEAGAAGPAGPAGPR	P08123	0.126214	1.16308	267.2	2;3;4	2726.31	GAP(1)GAVGAP(1)GPAGATGDRGEAGAAGPAGPAGPR	2 Hydroxyproline	24.5177	22.5277	25.5924	22.0238	24.4125	23.7241	26.1217	22.9299	24.1683	24.2614	22.6024	24.669
GAPGAVGAPGPAGATGDRGEAGAAGPAGPAGPR	P08123	0.796684	0.104943	191.51	3	2742.31	GAP(1)GAVGAP(1)GPAGATGDRGEAGAAGPAGPAGPR	2 Hydroxyproline	20.8443	19.5529	21.9353	20.1395	21.0204	20.4668	22.2085	20.9589	20.4618	20.919	20.7843	21.1024
GAPGAVGAPGPAGATGDRGEAGAAGPAGPAGPR	P08123	0.247087	-0.68336	96.123	3	2758.3	GAP(1)GAVGAP(1)GPAGATGDRGEAGAAGPAGPAGPR	2 Hydroxyproline	16.0927	15.256	17.244	16.2213	16.0558	15.8281	16.9145	17.4629	15.2352	16.0722	17.0397	16.5954
GAPGAVGAPGPAGATGDRGEAGAAGPAGPAGPR	P08123	0.0601298	2.05322	179.67	3	2710.32	GAP(1)GAVGAP(0.335)GP(0.665)AGATGDR	Hydroxyproline	20.5624	17.9101	21.0996	17.2776	20.304	19.4671	22.6867	18.3298	20.5021	20.4839	17.7803	21.8279
GAPGDRGEPGPPGPAGFAGPPGADGQPGAK	P02452	0.0707593	1.27378	92.956	3	2702.23	GAP(1)GDRGEP(0.866)GP(0.362)P(0.726)GP(0.046)AGFAGP(0.277)P(0.719)GADGQP(0.004)GAK	2 Hydroxyproline	23.5855	21.6436	24.9278	21.3302	24.1433	23.2175	25.3714	22.1596	23.6434	23.5746	21.6579	23.4983
GAPGDRGEPGPPGPAGFAGPPGADGQPGAK	P02452	0.49815	0.325735	74.494	3	2718.23	GAP(1)GDRGEP(0.866)GP(0.362)P(0.726)GP(0.046)AGFAGP(0.277)P(0.719)GADGQP(0.004)GAK	2 Hydroxyproline	22.8792	21.5231	24.4707	22.0413	23.3585	22.9772	24.3281	22.4643	23.0828	23.0335	22.6833	22.5136
GAPGDRGEPGPPGPAGFAGPPGADGQPGAKGEPGDAGAK	P02452	0.138017	0.758418	54.553	4	3500.58	GAP(1)GDRGEP(0.866)GP(0.362)P(0.726)GP(0.046)AGFAGP(0.277)P(0.719)GADGQP(0.004)GAKGEPGDAGAK	2 Hydroxyproline	17.0754	15.4051	17.2615	15.3819	17.0046	15.663	19.5371	16.2784	16.5845	17.216	16.0154	17.8069
GAPGDRGEPGPPGPAGFAGPPGADGQPGAKGEPGDAGAK	P02452	0.0563969	1.12251	70.811	4	3516.58	GAP(1)GDRGEP(0.866)GP(0.362)P(0.726)GP(0.046)AGFAGP(0.277)P(0.719)GADGQP(0.004)GAKGEPGDAGAK	2 Hydroxyproline	20.4239	18.5193	21.3683	18.2455	20.9103	19.9435	22.7255	19.6546	20.6691	20.3857	19.1931	20.6466
GAPGEKGEGGPPGVAGPPGGSGPAGPPGPQGVKGER	P02461	0.818213	-0.150411	91.819	4	3179.52	GAP(0.999)GEKGEGGP(0.999)P(0.998)GVAGP(0.275)P(0.708)GGSGP(0.081)AGP(0.299)P(0.7)GP(0.943)QGVKGER	4 Hydroxyproline	21.6907	19.8417	21.9545	20.6709	20.6486	20.2779	22.82	21.4229	19.9868	20.8574	21.0336	21.5676
GAPGEKGEGGPPGVAGPPGGSGPAGPPGPQGVKGER	P02461	0.365342	0.461637	67.814	4	3195.52	GAP(0.999)GEKGEGGP(0.999)P(0.998)GVAGP(0.275)P(0.708)GGSGP(0.081)AGP(0.299)P(0.7)GP(0.943)QGVKGER	5 Hydroxyproline	21.2781	19.2632	21.8386	20.0334	21.08	20.4396	23.0764	20.7062	20.753	20.9501	20.6641	21.2628
GAPGEKGEGGPPGVAGPPGGSGPAGPPGPQGVKGER	P02461	0.0235997	1.51255	44.6	4	3211.51	GAP(0.999)GEKGEGGP(0.999)P(0.998)GVAGP(0.275)P(0.708)GGSGP(0.081)AGP(0.299)P(0.7)GP(0.943)QGVKGER	4 Hydroxyproline	17.0467	14.8572	17.9589	15.1319	17.9189	16.9558	19.4751	16.1024	17.4037	17.4568	15.6409	17.9291
GAPGERGRPGLPGAAGAR	P02461	0.229868	0.583544	62.525	4	1693.86	GAP(1)GERGRP(1)GLP(1)GAAGAR	2 Hydroxyproline	19.9164	19.0486	19.9609	18.9002	19.6989	19.6691	22.2419	20.1717	19.8256	20.3942	19.2372	21.1265
GAPGFRGPAGPNGIPGEKGPAGER	P02461	0.961794	0.0304264	93.229	3;4	2277.12	GPAGPNGIP(1)GEKGP(1)AGER	2 Hydroxyproline	23.0854	21.4392	23.6348	21.6779	22.1219	21.5676	24.8457	22.9893	22.0261	22.8503	22.5394	23.6317
GAPGFRGPAGPNGIPGEKGPAGER	P02461	0.189328	0.730835	46.295	3	2293.12	GPAGPNGIP(1)GEKGP(1)AGER	2 Hydroxyproline	19.3595	17.6286	20.1317	18.0612	19.1449	18.7063	21.5388	18.5545	19.6822	19.5486	18.6822	19.8195
GAPGPAGPPGDPGLMGER	P12109	0.0426743	-0.968642	137.81	2	1679.76	GAP(0.991)GP(0.009)AGP(0.201)P(0.799)GDP(1)GLMGER	3 Hydroxyproline	19.6237	20.4627	22.2481	21.1397	20.5131	20.7599	19.4747	20.2544	20.0935	20.5346	21.6296	19.9009
GAPGPAGPR	P02461	0.224642	0.689728	103.35	2	794.404	GAP(1)GPQGPR	Hydroxyproline	23.7114	21.6956	24.5629	22.2368	23.5837	23.0198	24.9786	22.7122	23.3893	23.4737	22.7525	23.7043
GAPGPDGNNGAQGPPGPQGVQGGK	P08123	0.197898	0.695613	242.17	2;3	2144.98	GAP(0.997)GP(0.003)DGNNGAQGP(0.013)P(0.986)GP(0.001)QGVQGGK	2 Hydroxyproline	22.168	20.6695	23.314	20.5703	22.2685	21.7366	23.4047	21.1018	21.8543	21.9613	20.9241	22.0303
GAPGPQGPR	P02461	0.202743	0.593683	105.81	2	851.425	GAP(1)GPQGPR	Hydroxyproline	22.9149	21.2155	23.9448	21.5941	23.2823	22.1552	23.9516	21.5335	22.5548	22.5112	22.0687	22.4177
GAPGPQGPRGDKGETGER	P02461	0.251814	0.956033	136.66	2;3;4	1796.84	GAP(0.997)GP(0.003)QGP(1)RGDKGETGER	2 Hydroxyproline	22.4263	19.687	22.7454	20.0922	21.3806	21.3691	24.5734	21.8037	21.998	22.4067	21.1874	23.1218
GAPGPQGPRGDKGETGER	P02461	0.950273	0.0435463	70.986	3;4	1780.85	GAP(0.997)GP(0.003)QGP(1)RGDKGETGER	2 Hydroxyproline	22.921	20.8313	22.9896	21.6191	21.5384	21.8133	24.412	23.1692	21.8817	22.4642	22.4586	23.1313
GAQGPAGPAGPPGLIGEQGISGPR	P12111	0.700341	-0.0824005	86.08	3	2172.09	GAQGPAGPAGP(0.002)P(0.998)GLIGEQGISGPR	Hydroxyproline	19.2895	18.7166	20.1393	19.6119	19.5339	19.3373	19.929	19.7007	19.4871	19.8365	19.6878	19.7964
GAQGPAGPAGPPGLIGEQGISGPR	P12111	0.574554	-0.173179	255.2	2;3	2156.1	GAQGPAGPAGP(0.002)P(0.998)GLIGEQGISGPR	Hydroxyproline	23.3874	22.8713	24.4549	23.2852	23.3852	23.4873	23.7175	23.9288	23.3751	23.5402	23.7267	23.7659
GARGEPGPTGLPGPPGER	P02452	0.298112	0.560172	100.36	3	1748.84	GARGEP(0.994)GP(0.006)TGLP(0.984)GP(0.068)P(0.948)GER	3 Hydroxyproline	20.412	19.3975	21.2672	19.2086	20.179	19.83	22.2902	19.964	20.4478	20.6778	19.3862	21.1555
GASGPAGVRGPNGDAGRPGEPGLMGPR	P08123	0.235144	0.820236	199.57	3;4	2518.21	GASGPAGVRGPNGDAGRP(1)GEP(1)GLMGPR	2 Hydroxyproline	22.7656	21.086	23.6718	20.7209	22.4875	21.6217	24.9005	22.115	22.5809	22.8898	21.1923	23.4315
GDAGAPGAPGGK	P02461	0.0973407	0.709203	72.29	2	985.446	GDAGAP(1)GAP(1)GGK	2 Hydroxyproline	22.0364	20.4159	22.834	20.6168	22.4721	21.6216	23.0089	20.8779	21.7316	21.7443	21.4354	21.8643
GDAGAPGAPGGKGDAGAPGER	P02461	0.850203	-0.0958984	45.885	3	1811.8	GDAGAP(1)GAP(1)GGKGDAGAP(1)GER	3 Hydroxyproline	18.421	16.7481	18.7554	18.3869	17.9921	17.451	19.3605	17.4629	17.5683	17.7446	18.2985	17.74
GDAGAPGAPGSQGAPGLQGMPGER	P02452	0.109485	1.05513	246.2	2	2197.97	GDAGAP(1)GAP(1)GSQGAP(1)GLQGMP(1)GER	4 Hydroxyproline	20.7147	18.7631	22.3449	18.8948	21.3971	20.524	22.4442	19.4729	20.8347	20.7931	19.3453	20.6262
GDAGAPGAPGSQGAPGLQGMPGER	P02452	0.129271	0.96678	101.85	2	2213.96	GDAGAP(1)GAP(1)GSQGAP(1)GLQGMP(1)GER	Oxidation (M);4 Hydroxyproline	17.7823	15.7674	19.4021	16.3564	18.4426	17.5016	19.414	16.6341	18.1202	17.9277	16.5836	17.7308
GDAGAPGER	P02461	0.189053	0.788622	87.895	2	844.368	GDAGAP(1)GER	Hydroxyproline	21.4551	19.4979	22.5366	20.0523	21.7893	20.9292	22.0755	19.5478	21.2522	20.8934	20.4025	20.5544
GDAGAPGERGPPGLAGAPGLR	P02461	0.255834	0.634005	216.32	2;3	1919.94	GDAGAP(1)GERGP(0.136)P(0.864)GLAGAP(1)GLR	3 Hydroxyproline	25.1049	23.4367	25.5513	23.481	24.398	24.657	25.8778	24.2937	25.0427	24.5735	23.9433	24.6734
GDAGPAGPKGEPGSPGENGAPGQMGPR	P02452	0.522553	0.318364	176.23	3	2492.1	GEP(1)GSP(1)GENGAP(1)GQMGP(1)R	4 Hydroxyproline	21.7092	20.8011	22.3423	19.8758	21.071	20.6919	23.2032	20.6922	20.5949	21.1754	20.3128	21.5492
GDAGPAGPKGEPGSPGENGAPGQMGPR	P02452	0.0427629	1.38277	258.48	3	2508.09	GEP(1)GSP(1)GENGAP(1)GQMGP(1)R	4 Hydroxyproline	23.0199	20.6979	23.8233	20.3646	23.4302	22.2985	24.5971	21.4418	22.7797	22.6509	20.9854	22.6985
GDAGPAGPKGEPGSPGENGAPGQMGPR	P02452	0.0481534	1.25731	67.388	3	2524.09	GEP(1)GSP(1)GENGAP(1)GQMGP(1)R	4 Hydroxyproline	19.8444	17.7871	20.697	17.7058	20.2309	19.0661	21.3434	18.115	19.9189	19.3237	17.9414	19.4725
GDAGPPGPAGPAGPPGPIGNVGAPGAK	P02452	0.0498475	1.06947	155.11	2;3	2264.12	GDAGP(0.041)P(0.948)GP(0.011)AGPAGP(0.008)P(0.992)GP(1)IGNVGAP(1)GAK	4 Hydroxyproline	20.7893	19.5077	22.1429	19.2811	21.714	20.7645	23.0137	20.0005	21.2624	21.2109	19.6051	21.3546
GDAGPPGPAGPAGPPGPIGNVGAPGAK	P02452	0.215303	0.515829	171.78	2;3;4	2280.11	GDAGP(0.041)P(0.948)GP(0.011)AGPAGP(0.008)P(0.992)GP(1)IGNVGAP(1)GAK	4 Hydroxyproline	23.8393	22.7213	25.4273	22.6748	24.5958	23.672	25.368	23.2772	23.8365	23.9576	23.0721	23.8084
GDAGPPGPAGPAGPPGPIGNVGAPGAK	P02452	0.0981648	0.831492	106.58	2;3	2296.11	GDAGP(0.041)P(0.948)GP(0.011)AGPAGP(0.008)P(0.992)GP(1)IGNVGAP(1)GAK	4 Hydroxyproline	21.8693	20.6219	23.4545	20.8795	23.0839	22.4339	23.7343	21.0992	22.6155	22.3733	21.6002	21.8101
GDAGPPGPAGPAGPPGPIGNVGAPGAKGAR	P02452	0.186151	0.697835	134.26	3;4	2580.27	GDAGP(0.041)P(0.948)GP(0.011)AGPAGP(0.008)P(0.992)GP(1)IGNVGAP(1)GAKGAR	4 Hydroxyproline	22.1495	20.6867	22.7843	20.3867	21.9602	21.3284	23.937	21.5475	21.8934	21.9824	21.0247	22.5875
GDAGQPGEKGSPGAQGPPGAPGPLGIAGITGAR	P02461	0.697221	0.199373	98.147	3	2958.44	GDAGQP(1)GEKGSP(1)GAQGP(1)P(1)GAP(0.9)GP(0.101)LGIAGITGAR	4 Hydroxyproline	21.0322	19.2748	21.1178	19.6335	20.1563	19.9114	22.2294	20.6886	20.0803	20.4875	20.2474	20.7785
GDAGQPGEKGSPGAQGPPGAPGPLGIAGITGAR	P02461	0.0502843	1.13047	59.748	3	2974.44	GDAGQP(1)GEKGSP(1)GAQGP(1)P(1)GAP(0.9)GP(0.101)LGIAGITGAR	4 Hydroxyproline	20.122	18.3425	21.0008	18.3563	20.5464	19.9987	21.872	19.133	20.6235	19.7369	18.923	20.1172
GDEGEAGDPGDDNNDIAPR	P12109	0.256273	-0.659987	315.96	2	1928.76	GDEGEAGDP(1)GDDNNDIAPR	Hydroxyproline	19.6515	19.3391	21.3353	20.1607	19.503	20.4147	19.0048	19.8309	19.6982	19.6165	20.7315	18.8303
GDEGPPGSEGAR	P12109	0.0773908	-1.31433	71.085	2	1143.48	GDEGP(0.039)P(0.961)GSEGAR	Hydroxyproline	16.0923	17.3256	18.3211	17.1518	15.9596	17.2917	15.62	16.4405	16.0757	16.4793	17.9871	15.235
GDGGPPGMTGFPGAAGR	P08123	0.182199	0.646751	238.83	2;3	1532.67	GDGGP(1)P(1)GMTGFP(1)GAAGR	3 Hydroxyproline	24.5903	23.3645	25.8325	22.991	24.9079	24.107	25.6803	23.5181	24.2576	24.2347	23.3544	24.4315
GDGGPPGMTGFPGAAGR	P08123	0.211864	0.555184	117.31	2	1548.66	GDGGP(1)P(1)GMTGFP(1)GAAGR	3 Hydroxyproline	20.7453	19.7464	21.9414	19.641	21.0434	20.2213	22.026	19.7797	20.8698	20.7859	20.2113	21.2159
GDGGPPGMTGFPGAAGR	P08123	0.105621	0.824079	135.09	2	1516.67	GDGGPP(1)GMTGFP(1)GAAGR	2 Hydroxyproline	22.0109	20.4673	22.6655	20.4736	21.9899	21.3865	23.3779	20.7319	21.6612	21.7879	20.7928	22.203
GDIGPPGPQGPPGPQGPNGLSIPGEQGR	Q99715	0.0651525	0.541187	72.791	3	2680.28	GDIGP(0.166)P(0.647)GP(0.188)QGP(0.21)P(0.722)GP(0.063)QGP(0.009)NGLSIP(0.997)GEQGR	Hydroxyproline	17.7431	17.3214	18.3193	16.835	18.241	17.6423	18.7212	17.3886	17.7541	18.1828	17.111	18.3007
GDKGEPGGPGADGVPGK	P02461	0.369599	0.265471	69.081	3	1525.7	GDKGEP(1)GGP(1)GADGVPGK	2 Hydroxyproline	22.0904	21.4811	23.1108	21.7866	23.111	22.107	22.6535	21.1697	22.1369	21.6304	21.7058	21.1361
GDKGEPGGPGADGVPGK	P02461	0.316191	0.53674	95.954	3	1509.71	GDKGEP(1)GGP(1)GADGVPGK	2 Hydroxyproline	22.7946	21.5825	23.5297	22.0816	23.4114	22.1817	23.0922	21.3761	23.3928	22.4659	22.2493	21.7223
GDKGEPGGPGADGVPGKDGPR	P02461	0.779218	0.129041	116.92	3;4	1950.9	GDKGEP(1)GGP(1)GADGVPGKDGPR	2 Hydroxyproline	24.431	22.7796	24.4906	23.4182	24.2675	23.5722	25.6524	24.1831	23.1913	24.0039	24.4173	24.472
GDKGEPGGPGADGVPGKDGPR	P02461	0.310014	0.529759	121.39	3;4	1934.91	GDKGEP(1)GGP(1)GADGVPGKDGPR	2 Hydroxyproline	24.3538	22.3045	24.4204	22.7538	24.4593	23.2742	26.0196	23.9525	23.2341	24.1013	24.0741	24.8326
GDPGDAGPR	P12110	0.173148	-0.555137	92.732	2	856.368	GDP(1)GDAGPR	Hydroxyproline	18.9354	18.8012	20.9841	19.5994	19.3848	19.6867	18.8897	19.4021	19.0416	19.4992	20.3979	19.3604
GDPGEAGPQGDQGR	P12109	0.311827	-0.511242	193.51	2;3	1355.57	GDP(1)GEAGPQGDQGR	Hydroxyproline	20.4146	19.8618	22.2099	20.6634	20.3154	20.9108	20.2603	21.13	20.0906	20.6491	21.3241	20.9016
GDPGFEGER	P12109	0.0554336	-1.11524	98.044	2	978.404	GGP(1)GERGPR	Hydroxyproline	20.5123	20.7418	22.6549	21.6283	20.3505	21.4606	20.2781	21.3965	20.2498	21.1387	22.2233	20.4954
GDPGNPGQDSQER	P12111	0.0382591	-1.46012	166.48	2	1371.57	GDP(1)GNPGQDSQER	Hydroxyproline	17.1837	18.591	20.0044	19.4517	18.4907	18.5885	16.8807	17.9469	17.6139	18.5412	20.0782	16.8948
GDPGPSGPPGPPGDDGERGDDGEVGPR	P20908	0.219187	0.349871	137.41	3	2590.08	GDP(0.998)GP(0.005)SGP(0.179)P(0.787)GP(0.211)P(0.82)GDDGERGDDGEVGPR	3 Hydroxyproline	18.0196	17.3732	19.6689	17.7955	19.3983	18.1172	19.8282	17.8367	18.9192	18.3195	17.9895	17.9587
GDPGSHGR	P05997	0.0472	0.476192	89.752	3	797.342	GDP(1)GSHGR	Hydroxyproline	18.8376	18.3611	19.9664	18.4612	19.9177	18.7827	20.3377	18.307	19.2549	19.0176	18.5126	19.1964
GDPGTVGPPGPVGER	P05997	0.0604737	0.902781	143.93	2	1422.67	GDP(1)GTVGP(0.655)P(0.334)GP(0.011)VGER	Hydroxyproline	20.6315	19.47	21.5817	19.2725	21.1854	20.1971	22.5553	19.9678	21.1059	20.7482	19.7357	21.4217
GDPGTVGPPGPVGER	P05997	0.966859	-0.0128677	66.246	2	1438.67	GDP(1)GTVGP(0.573)P(0.713)GP(0.713)VGER	Hydroxyproline	17.3103	16.4256	18.3387	17.2043	17.5085	17.536	19.2308	17.6571	17.5092	17.8869	17.8834	17.5808
GDRGDPGPAGLPGSQGAPGTPGPVGAPGDAGQR	P05997	0.116915	0.423267	98.009	3	3002.37	GDRGDP(0.787)GP(0.217)AGLP(0.996)GSQGAP(1)GTP(0.984)GP(0.022)VGAP(0.994)GDAGQR	5 Hydroxyproline	15.0379	14.2846	16.4762	14.2083	16.1927	15.1527	16.7699	15.3199	15.5973	15.7689	14.7195	15.1442
GDRGETGPAGPPGAPGAPGAPGPVGPAGK	P02452	0.0321167	1.68271	104.83	3;4	2480.2	GDRGETGPAGP(0.047)P(0.953)GAP(1)GAP(1)GAP(0.96)GP(0.04)VGPAGK	4 Hydroxyproline	23.5867	21.5182	24.4398	20.9454	24.1603	22.7737	25.4201	21.6282	23.5793	23.1372	20.8762	23.7213
GDRGETGPAGPPGAPGAPGAPGPVGPAGK	P02452	0.0594994	1.1347	131.13	2;3;4	2496.2	GDRGETGPAGP(0.047)P(0.953)GAP(1)GAP(1)GAP(0.96)GP(0.04)VGPAGK	4 Hydroxyproline	24.5905	22.6855	25.5304	22.5205	24.986	24.0308	26.2416	23.2832	24.4748	24.4401	22.9147	24.5256
GDRGETGPAGPPGAPGAPGAPGPVGPAGK	P02452	0.34859	0.328902	128.71	2;3;4	2512.19	GDRGETGPAGP(0.047)P(0.953)GAP(1)GAP(1)GAP(0.96)GP(0.04)VGPAGK	4 Hydroxyproline	23.0573	21.8907	24.1631	22.0577	23.488	22.7376	24.6438	22.7086	22.7546	23.0772	22.7604	23.1874
GDRGETGPAGPPGAPGAPGAPGPVGPAGK	P02452	0.0906544	0.621222	102.72	3;4	2464.21	GDRGETGPAGP(0.047)P(0.953)GAP(1)GAP(1)GAP(0.96)GP(0.04)VGPAGK	4 Hydroxyproline	21.4649	20.7108	22.2545	20.6355	21.9754	21.2175	23.2488	21.0816	21.6527	21.5281	20.7073	22.1854
GDTGAKGEPGPVGVQGPPGPAGEEGK	P02452	0.00989714	1.02417	73.603	3	2376.12	GDTGAKGEP(1)GP(1)VGVQGP(0.233)P(0.747)GP(0.021)AGEEGKR	3 Hydroxyproline	21.7153	20.5931	22.2771	20.7199	22.7773	21.3415	24.2055	21.5177	22.6445	21.8947	21.2624	23.0125
GDTGAKGEPGPVGVQGPPGPAGEEGK	P02452	0.039976	1.29639	46.145	3	2392.11	GDTGAKGEP(1)GP(1)VGVQGP(0.233)P(0.747)GP(0.021)AGEEGKR	3 Hydroxyproline	21.0396	19.6895	22.6925	19.149	22.3139	21.1	23.3685	20.0928	21.7454	21.2872	19.8771	21.784
GDTGAKGEPGPVGVQGPPGPAGEEGKR	P02452	0.291454	0.563845	85.184	4	2532.22	GDTGAKGEP(1)GP(1)VGVQGP(0.233)P(0.747)GP(0.021)AGEEGKR	3 Hydroxyproline	20.7578	19.0964	20.9649	19.0817	20.4543	19.1874	23.1654	20.1552	20.0283	20.9649	19.6469	21.3363
GDTGAKGEPGPVGVQGPPGPAGEEGKR	P02452	0.0960065	1.01419	58.858	4	2548.22	GDTGAKGEP(1)GP(1)VGVQGP(0.233)P(0.747)GP(0.021)AGEEGKR	3 Hydroxyproline	22.6311	20.7097	23.5426	21.1167	22.7731	22.3438	24.9652	21.7124	22.8283	22.7663	21.6322	23.2082
GDTGLPGPQGIPGGVGSPGR	Q05707	0.626016	0.443901	132.14	2	1822.88	GDTGLP(0.999)GP(0.001)QGIP(1)GGVGSP(1)GR	3 Hydroxyproline	20.1916	19.3993	22.072	19.0946	19.2577	20.2197	19.8875	18.8002	20.8587	20.0179	18.8328	19.8906
GEDGKDGSPGEPGANGLPGAAGER	P02461	0.809837	0.0866161	110.89	3	2241.97	GEDGKDGSP(1)GEP(1)GANGLP(1)GAAGER	3 Hydroxyproline	21.3545	19.9991	21.8619	20.3025	21.2986	20.4498	21.7404	20.4309	20.1298	20.6086	20.7818	20.5766
GEGGAPGLPGIAGPR	P02461	0.790808	0.0667725	143.98	2	1336.67	GEGGAP(1)GLP(1)GIAGPR	2 Hydroxyproline	23.5715	23.2455	24.289	23.1472	23.5142	23.622	23.8578	23.0236	23.4531	23.5522	23.2744	23.1527
GEGGPPGVAGPPGGSGPAGPPGPQGVK	P02461	0.989681	-0.0039093	64.27	3	2282.09	GEGGP(0.062)P(0.938)GVAGP(0.062)P(0.938)GGSGP(0.008)AGP(0.225)P(0.786)GP(0.983)QGVK	4 Hydroxyproline	20.8039	20.2147	21.9482	20.2021	20.9458	20.6539	20.9112	19.9799	20.1195	20.7872	20.3472	20.1496
GEGGPPGVAGPPGGSGPAGPPGPQGVKGER	P02461	0.318724	0.412476	99.774	3	2640.25	GEGGP(0.062)P(0.938)GVAGP(0.062)P(0.938)GGSGP(0.008)AGP(0.225)P(0.786)GP(0.983)QGVKGER	4 Hydroxyproline	22.2869	20.9851	23.4292	21.4611	22.5161	22.0932	23.8384	21.9009	22.4863	22.1453	21.9813	22.4377
GEIGNPGR	P08123	0.123275	0.72368	85.161	2	814.393	GEIGNP(1)GR	Hydroxyproline	23.1545	21.7089	24.5255	21.5319	23.9313	22.8386	24.4276	22.4516	22.8961	23.1569	22.108	23.1239
GEMGPAGIPGAPGLMGAR	P02461	0.668717	0.139162	152.94	2	1669.79	GEMGP(1)AGIP(1)GAP(1)GLMGAR	3 Hydroxyproline	23.6449	22.7566	24.5377	22.7603	23.6095	23.2098	24.272	23.2074	23.2382	23.448	23.1189	23.3743
GEMGPAGIPGAPGLMGAR	P02461	0.668077	-0.145307	74.428	2	1701.78	GEMGP(1)AGIP(1)GAP(1)GLMGAR	2 Oxidation (M);3 Hydroxyproline	19.9315	19.2882	20.6513	19.8704	19.7792	19.4794	20.3299	19.8498	20.4092	20.0602	20.7065	20.0404
GEMGPAGIPGAPGLMGAR	P02461	0.302346	0.387053	81.346	2	1685.79	GEMGP(1)AGIP(1)GAP(1)GLMGAR	3 Hydroxyproline	21.6729	20.5411	22.5286	20.7033	21.6995	21.2482	22.5913	21.1514	21.5657	21.6052	21.1431	21.8164
GENGVVGPTGPVGAAGPAGPNGPPGPAGSR	P08123	0.290886	0.327859	269.74	2;3;4	2566.25	GENGVVGPTGPVGAAGPAGP(0.004)NGP(0.045)P(0.905)GP(0.045)AGSR	Hydroxyproline	22.4009	21.5611	23.3209	21.6331	22.6088	22.2128	23.3413	21.9031	22.3017	22.3055	21.8135	22.3468
GENGVVGPTGPVGAAGPAGPNGPPGPAGSRGDGGPPGMTGFPGAAGR	P08123	0.364049	0.400891	59.002	4	4080.91	GENGVVGPTGPVGAAGPAGP(0.004)NGP(0.045)P(0.905)GP(0.045)AGSRGDGGP(1)P(1)GMTGFP(1)GAAGR	4 Hydroxyproline	18.5619	17.2401	19.2326	17.4264	18.497	18.0462	20.3121	18.5737	18.3087	19.0001	18.1715	19.235
GEPGAPGENGTPGQTGAR	P08123	0.99577	0.00359497	67.645	2	1699.74	GEP(1)GAP(1)GENGTP(1)GQTGAR	3 Hydroxyproline	15.7295	14.8446	18.0011	14.6742	16.0704	15.9692	16.2763	14.5585	15.4208	16.0144	15.5827	14.4893
GEPGDAGAK	P02452	0.0643265	0.877756	86.882	2	816.361	GEP(1)GDAGAK	Hydroxyproline	22.5502	21.0027	23.9422	20.9458	23.6377	22.5429	24.6177	21.93	22.6244	22.9788	21.9586	22.8128
GEPGGPGADGVPGK	P02461	0.53393	0.237065	58.817	2	1209.56	GDKGEP(1)GGP(1)GADGVPGK	2 Hydroxyproline	18.4778	17.8649	19.7492	18.245	18.9443	18.5945	18.5402	17.5634	18.7981	18.3368	18.196	17.989
GEPGGPGADGVPGKDGPR	P02461	0.356519	0.424556	71.872	3	1650.76	GEP(0.803)GP(0.197)QGHAGAQGP(0.059)P(0.925)GP(0.236)P(0.786)GINGSP(0.994)GGK	4 Hydroxyproline	21.1691	19.7515	21.9375	19.985	21.0193	21.0283	21.8673	20.4082	20.9395	21.0838	20.6679	20.7167
GEPGGPGADGVPGKDGPR	P02461	0.170547	0.66077	106.44	2;3	1634.76	GEP(0.803)GP(0.197)QGHAGAQGP(0.059)P(0.925)GP(0.236)P(0.786)GINGSP(0.994)GGK	4 Hydroxyproline	23.1294	21.535	23.8345	21.7063	23.0802	22.7859	24.0447	22.0122	22.9112	22.9902	22.3114	22.7965
GEPGLRGEIGNPGR	P08123	0.281785	0.949406	80.474	3	1423.72	GEIGNP(1)GR	Hydroxyproline	21.7066	19.5116	22.2665	19.3281	20.295	20.6697	23.2142	19.7495	20.7884	21.268	19.6288	21.7719
GEPGNIGFPGPK	P08123	0.136629	0.670101	100.22	2	1200.58	GEP(1)GNIGFP(0.996)GP(0.004)K	2 Hydroxyproline	24.3762	23.2125	25.1114	22.8296	24.3944	24.0021	25.7459	23.362	24.0001	24.0921	23.3281	24.4213
GEPGNIGFPGPKGPTGDPGK	P08123	0.0259847	0.756448	43.696	3	1941.91	GEP(1)GNIGFP(0.985)GP(0.814)KGP(0.367)TGDP(0.834)GK	4 Hydroxyproline	20.9427	19.8398	21.9021	19.8447	21.86	21.0305	22.7284	20.2757	21.1369	21.0554	20.4388	21.1133
GEPGPGGRPGFPGTPGMQGPPGER	Q99715	0.0450831	0.730521	42.384	3	2368.05	GEP(0.812)GP(0.405)GGRP(0.812)GFP(0.978)GTP(0.99)GMQGP(0.501)P(0.501)GER	4 Hydroxyproline	17.5686	16.4633	18.4574	16.7816	18.6703	16.8818	19.3653	17.4885	18.3029	17.8194	17.071	18.4909
GEPGPHGIQGPIGPPGEEGK	P05997	0.092794	0.235599	65.184	3	1940.92	GEP(0.5)GP(0.5)HGIQGPIGP(0.051)P(0.949)GEEGK	Hydroxyproline	21.4525	20.9983	21.941	21.1116	21.785	21.3052	22.7721	21.2074	21.5933	21.6122	21.1471	21.4474
GEPGPPGPAGAAGPAGNPGADGQPGAK	P02452	0.0142368	1.75459	164.3	2	2299.05	GEP(0.965)GP(0.228)P(0.6)GP(0.207)AGAAGP(1)AGNP(1)GADGQP(1)GAK	4 Hydroxyproline	18.5432	16.7423	19.8682	16.1811	20.0681	17.9568	20.2334	16.4179	18.7646	18.359	15.8428	18.4925
GEPGPPGPAGAAGPAGNPGADGQPGAK	P02452	0.220755	0.413514	157.62	2;3	2315.04	GEP(0.965)GP(0.228)P(0.6)GP(0.207)AGAAGP(1)AGNP(1)GADGQP(1)GAK	4 Hydroxyproline	20.4575	19.7923	22.1512	19.7153	21.6226	20.4446	21.6287	19.5729	20.677	20.6798	20.1102	20.2077
GEPGPPGPAGFAGPPGADGQPGAK	P02452	0.0810078	0.909266	99.6	2	2132.98	GAP(1)GDRGEP(0.918)GP(0.241)P(0.656)GP(0.186)AGFAGP(0.073)P(0.925)GADGQP(0.002)GAK	3 Hydroxyproline	17.3539	17.0144	19.3257	16.3002	19.2739	17.6855	18.7109	15.536	17.6928	17.5277	16.1746	16.8913
GEPGPQGHAGAQGPPGPPGINGSPGGK	P02461	0.400053	0.472667	78.098	3	2438.12	GEP(0.803)GP(0.197)QGHAGAQGP(0.059)P(0.925)GP(0.236)P(0.786)GINGSP(0.994)GGK	4 Hydroxyproline	20.833	18.8635	21.8492	19.3788	20.6776	20.1536	21.0699	19.8151	20.2267	20.1716	19.8308	20.2097
GEPGPRGERGEAGIPGVPGAK	P02461	0.899222	0.0459846	49.592	4	2035.01	GEP(0.501)GP(0.501)RGERGEAGIP(0.998)GVP(1)GAK	2 Hydroxyproline	21.3627	20.519	21.8652	20.5392	20.7328	21.0474	21.8645	21.2427	21.0444	21.1604	20.9613	21.17
GEPGPTGLPGPPGER	P02452	0.104451	1.04143	174.47	2;3	1464.68	GEP(1)GPTGLP(1)GP(0.208)P(0.792)GER	3 Hydroxyproline	25.6027	23.7788	26.9699	23.732	26.0443	25.2001	27.3466	24.243	25.6598	25.4664	24.1691	25.5929
GEPGPVGVQGPPGPAGEEGK	P02452	0.195859	0.628688	165.03	2;3	1846.87	GEP(0.975)GP(0.025)VGVQGP(0.01)P(0.989)GP(0.001)AGEEGK	2 Hydroxyproline	25.4673	24.0181	26.6612	23.9688	25.8213	25.0823	26.5975	24.3403	25.3731	25.1418	24.4156	24.8035
GEPGPVGVQGPPGPAGEEGKR	P02452	0.188296	0.692764	236.15	2;3	2002.97	GEP(0.975)GP(0.025)VGVQGP(0.01)P(0.989)GP(0.001)AGEEGKR	2 Hydroxyproline	23.8645	22.2925	24.2541	21.7944	23.3577	22.9162	25.0916	22.3758	22.8205	23.0195	21.9741	23.1958
GEPGSAGPQGPPGPSGEEGK	P08123	0.32408	0.404932	181.61	2;3	1822.8	GEP(1)GSAGPQGP(0.061)P(0.939)GPSGEEGK	2 Hydroxyproline	22.1616	21.0962	23.4886	21.1921	22.7011	22.1173	23.561	21.3866	22.2817	22.2295	21.5863	21.5128
GEPGSAGPQGPPGPSGEEGK	P08123	0.132873	0.883358	151.96	2;3	1806.8	GEP(1)GSAGPQGP(0.061)P(0.939)GPSGEEGK	2 Hydroxyproline	21.4054	19.9127	22.6329	19.9411	21.6824	21.1908	22.9872	20.0948	21.6958	21.3742	20.1424	21.1663
GEPGSPGENGAPGQMGPR	P02452	0.0460126	2.37463	216.13	2	1725.74	GEP(1)GSP(1)GENGAP(1)GQMGPR	3 Hydroxyproline	20.1313	17.5194	20.9892	16.0154	20.1875	18.9136	21.9296	16.9762	20.0748	19.8387	16.3359	20.402
GEPGSPGENGAPGQMGPR	P02452	0.0981958	1.01584	233.14	2;3	1741.73	GEP(1)GSP(1)GENGAP(1)GQMGPR	3 Hydroxyproline	22.9707	21.222	24.3106	20.7664	23.5239	22.5501	24.2842	21.6478	22.6541	22.8759	21.4509	22.778
GEPGSPGENGAPGQMGPR	P02452	0.139257	0.934035	125.96	2	1757.73	GEP(1)GSP(1)GENGAP(1)GQMGPR	3 Hydroxyproline	19.5944	17.8405	20.8907	17.5451	19.8772	19.0884	20.6082	17.9263	19.4119	19.1577	17.9712	18.8721
GEPGVVGAVGTAGPSGPSGLPGER	P08123	0.710163	0.139073	186.62	2;3	2136.04	GEP(1)GVVGAVGTAGPSGP(0.002)SGLP(0.997)GER	2 Hydroxyproline	22.1552	21.2814	23.2217	21.4757	22.057	22.0357	22.5618	21.5319	21.7429	22.1591	21.6288	21.8442
GEPGVVGAVGTAGPSGPSGLPGER	P08123	0.364535	0.356445	184.34	2;3	2120.05	GEP(1)GVVGAVGTAGPSGP(0.002)SGLP(0.997)GER	2 Hydroxyproline	21.9169	21.051	22.8701	21.0337	21.9354	21.7662	22.5473	21.043	21.978	21.8168	21.2629	21.4466
GEQGPAGSPGFQGLPGPAGPPGEAGKPGEQGVPGDLGAPGPSGAR	P02452	0.0915586	0.319523	90.448	3;4	4111.91	GEQGP(0.004)AGSP(0.996)GFQGLP(0.908)GP(0.109)AGP(0.495)P(0.495)GEAGKP(0.995)GEQGVP(0.999)GDLGAP(0.908)GP(0.093)SGAR	5 Hydroxyproline	18.427	17.6624	19.7435	17.9452	19.6039	18.3421	19.9726	17.9214	18.1872	18.8013	18.1479	18.4577
GEQGPPGPPGFQGLPGPSGPAGEVGKPGER	P08123	0.303868	0.845106	93.807	3	2873.36	GEQGP(0.234)P(0.751)GP(0.249)P(0.766)GFQGLP(0.977)GP(0.023)SGP(0.018)AGEVGKP(0.982)GER	4 Hydroxyproline	19.3723	20.3432	19.8727	18.2989	19.2201	20.8514	21.1327	19.3825	21.5486	20.5385	20.5738	21.7042
GERGEAGIPGVPGAK	P02461	0.685598	0.137825	56.872	3	1425.72	GERGEAGIP(1)GVP(1)GAK	2 Hydroxyproline	20.5911	19.4567	21.0192	19.617	20.1694	19.833	20.8033	19.8695	19.855	20.0825	19.9679	20.1708
GERGPPGESGAAGPTGPIGSR	P08123	0.280881	0.567581	256.33	2;3	1921.92	GERGP(0.004)P(0.996)GESGAAGPTGPIGSR	Hydroxyproline	21.5774	20.5406	22.3315	20.0905	21.195	20.9563	22.978	20.7706	21.3061	21.305	20.3649	21.9011
GESGKPGANGLSGER	P02461	0.752253	0.122651	91.518	2;3	1430.67	GSP(1)GP(1)QGVKGESGKP(1)GANGLSGER	3 Hydroxyproline	23.1926	22.0359	24.2794	22.641	23.7007	22.8006	23.5387	21.8866	22.5317	22.7874	22.8176	22.0481
GESGNKGEPGSAGPQGPPGPSGEEGK	P08123	0.397999	0.312862	72.082	3	2395.05	GESGNKGEP(1)GSAGPQGPPGP(0.939)SGEEGK	2 Hydroxyproline	20.2626	18.8006	20.9991	19.0789	20.4409	19.3873	22.0464	19.425	19.4092	19.7905	19.5655	19.9333
GESGPAGPAGAPGPAGSR	P02461	0.443938	0.364404	189.44	2	1507.7	SGDRGESGPAGPAGAP(1)GPAGSR	Hydroxyproline	20.7328	19.8302	22.1697	20.1642	21.7089	20.3436	21.259	18.974	20.7086	20.3858	20.2495	19.7159
GETGPAGPPGAPGAPGAPGPVGPAGK	P02452	0.123035	0.464956	42.254	3	2184.04	GDRGETGPAGP(0.047)P(0.953)GAP(1)GAP(1)GAP(0.96)GP(0.04)VGPAGK	4 Hydroxyproline	19.2968	18.0522	19.9735	18.3587	19.8235	18.7597	20.4083	18.9723	19.1199	19.2418	18.8443	19.5258
GETGPAGRPGEVGPPGPPGPAGEK	P02452	0.102548	1.44873	83.465	3	2199.06	GETGPAGRP(1)GEVGP(0.055)P(0.944)GP(0.056)P(0.945)GPAGEK	3 Hydroxyproline	22.3298	20.3471	23.7073	19.7573	22.4882	21.7049	24.2866	20.4472	22.2418	22.2229	20.0562	22.7942
GETGPAGRPGEVGPPGPPGPAGEK	P02452	0.700438	0.184851	185.06	2;3;4	2215.05	GETGPAGRP(1)GEVGP(0.055)P(0.944)GP(0.056)P(0.945)GPAGEK	3 Hydroxyproline	26.2291	24.9029	27.5876	24.9423	26.2092	25.5896	26.9737	24.9793	25.0105	25.7094	24.956	25.254
GETGPAGRPGEVGPPGPPGPAGEK	P02452	0.0743971	1.09078	104.53	3	2231.05	GETGPAGRP(1)GEVGP(0.055)P(0.944)GP(0.056)P(0.945)GPAGEK	3 Hydroxyproline	21.2007	19.8805	22.9464	20.445	23.2251	22.1852	22.8834	20.5449	22.8264	21.9753	20.853	20.6863
GETGPAGRPGEVGPPGPPGPAGEKGSPGADGPAGAPGTPGPQGIAGQR	P02452	0.156309	1.35916	131.24	4	4285.04	GETGP(0.014)AGRP(0.95)GEVGP(0.136)P(0.875)GP(0.282)P(0.755)GP(0.989)AGEK	4 Hydroxyproline	19.6282	17.2653	19.9528	16.1105	18.7805	17.4803	21.6491	17.9813	18.7582	19.2144	16.5436	20.0021
GETGPAGRPGEVGPPGPPGPAGEKGSPGADGPAGAPGTPGPQGIAGQR	P02452	0.048699	1.62537	155.51	4	4301.03	GETGP(0.014)AGRP(0.95)GEVGP(0.136)P(0.875)GP(0.282)P(0.755)GP(0.989)AGEK	4 Hydroxyproline	22.0256	19.7244	22.7652	19.0352	22.2409	20.8856	24.3069	20.4395	22.0488	21.7518	19.4625	22.3528
GETGPPGPAGFPGAPGQNGEPGGK	P02461	0.361133	0.275616	121.5	2;3	2195.97	GETGP(0.04)P(0.952)GP(0.008)AGFP(1)GAP(1)GQNGEP(1)GGK	4 Hydroxyproline	20.1479	19.384	21.2897	19.4157	20.7834	19.9369	20.5954	19.4045	20.2143	19.6263	19.548	19.3375
GETGPPGPAGFPGAPGQNGEPGGKGERGER	P02461	0.276825	0.418148	103.42	3	2538.14	GETGP(0.04)P(0.952)GP(0.008)AGFP(1)GAP(1)GQNGEP(1)GGK	4 Hydroxyproline	19.6464	18.2237	20.4891	18.4144	19.8245	18.9576	20.4098	18.7724	19.0911	19.1738	18.7028	19.1736
GETPISIAHR	Q9BZ19	0.224848	0.464857	55.064	3	1095.57	GETP(1)ISIAHR	Hydroxyproline	19.8169	19.7668	20.9211	19.9808	21.0982	20.254	20.2072	19.4689	21.2205	20.1339	19.7434	19.8157
GEVGLPGLSGPVGPPGNPGANGLTGAK	P08123	0.501046	0.248737	43.696	3	2433.21	GEVGLP(1)GLSGP(0.014)VGP(0.996)P(0.996)GNP(0.996)GANGLTGAK	4 Hydroxyproline	19.4605	18.8413	21.1692	18.9972	20.1424	19.4935	21.2261	18.9166	19.8299	19.804	19.2512	19.4929
GEVGPAGPNGFAGPAGAAGQPGAK	P08123	0.150534	0.598074	96.016	2;3	2065.98	GEVGPAGPNGFAGP(1)AGAAGQP(1)GAK	2 Hydroxyproline	21.3133	20.4516	22.7322	20.2974	22.2699	21.5032	22.0393	20.032	21.3116	21.1764	20.2949	20.4004
GEVGPAGPNGFAGPAGAAGQPGAK	P08123	0.587363	0.174684	71.651	3	2049.99	GEVGPAGPNGFAGP(1)AGAAGQP(1)GAK	2 Hydroxyproline	20.6457	19.9972	21.8809	20.4099	20.922	20.7149	21.6042	20.4366	20.6627	20.8793	20.4737	21.1263
GEVGPAGPNGFAGPAGAAGQPGAKGER	P08123	0.0927197	0.808582	107.58	3;4	2408.15	GEVGPAGPNGFAGP(1)AGAAGQP(1)GAKGER	2 Hydroxyproline	23.7995	22.3188	24.8893	22.0621	24.284	23.3128	25.022	22.412	23.2933	23.4485	22.5228	23.5583
GEVGPAGPNGFAGPAGAAGQPGAKGER	P08123	0.0684784	1.26119	139.77	3	2392.15	GEVGPAGPNGFAGP(1)AGAAGQP(1)GAKGER	2 Hydroxyproline	20.8144	18.6113	21.5716	18.3461	20.8719	20.1044	21.9713	18.8682	20.2004	20.3277	18.8112	20.5234
GEVGPAGSPGSNGAPGQR	P02461	0.250558	0.57637	251.81	2	1625.74	GEVGPAGSP(1)GSNGAP(1)GQR	2 Hydroxyproline	21.7372	20.0264	22.8561	20.3145	22.0662	21.2781	22.377	20.3595	21.2887	21.4357	20.9265	20.9948
GFPGADGVAGPK	P02452	0.148445	0.586082	101.89	2	1087.53	GFP(1)GADGVAGPK	Hydroxyproline	24.9834	23.8689	25.9821	23.8431	25.2755	24.6636	26.3674	24.1311	25.0343	24.8286	24.1652	24.9638
GFPGADGVAGPKGPAGER	P02452	0.0837094	0.654531	84.249	3	1670.8	GFP(1)GADGVAGP(0.959)KGP(0.041)AGER	2 Hydroxyproline	22.4483	21.5032	22.8081	21.095	22.3609	22.2858	23.7558	21.6472	22.376	22.2787	21.6288	22.4842
GFPGADGVAGPKGPAGER	P02452	0.632727	0.167691	61.253	3	1654.81	GFP(1)GADGVAGP(0.959)KGP(0.041)AGER	2 Hydroxyproline	23.4151	22.712	24.0447	22.8579	23.2272	22.7238	25.0192	23.225	23.2801	23.3994	22.9099	23.9418
GFPGADGVAGPKGPAGERGSPGPAGPK	P02452	0.423576	0.398073	41.475	4	2419.19	GFP(0.999)GADGVAGP(0.012)KGP(0.091)AGERGSP(0.299)GP(0.299)AGP(0.299)K	Hydroxyproline	21.8224	20.5022	21.9899	20.3217	21.605	20.6006	23.5565	21.9254	21.191	21.4636	21.1277	22.6382
GFPGERGVQGPPGPAGPR	P02452	0.268855	0.649855	163.8	3	1763.87	GFP(1)GERGVQGP(0.109)P(0.889)GP(0.002)AGPR	2 Hydroxyproline	21.5788	20.6243	21.0551	20.1781	21.4273	20.8366	23.9407	21.6171	20.674	21.7835	20.2802	22.4874
GFPGLPGPSGEPGK	P02452	0.114868	0.531297	64.104	2	1327.64	GFP(1)GLP(0.93)GP(0.072)SGEP(0.999)GK	3 Hydroxyproline	22.4968	21.7883	23.4396	21.5257	22.9252	22.3958	23.7765	22.1554	22.8564	22.543	21.8544	22.7457
GFPGLPGPSGEPGK	P02452	0.630267	0.081741	82.069	2	1343.64	GFP(1)GLP(0.995)GP(0.01)SGEP(0.995)GK	3 Hydroxyproline	22.5982	22.1908	23.6257	22.3457	23.1098	22.5792	23.5863	22.528	22.6653	22.8531	22.5611	22.7075
GFPGLPGPSGEPGK	P02452	0.100142	0.204351	49.333	2	1311.65	GFP(1)GLP(0.93)GP(0.072)SGEP(0.999)GK	3 Hydroxyproline	18.0319	17.7059	18.6684	17.6922	18.5201	17.843	19.1348	18.0605	18.4342	18.2649	18.3974	18.717
GFPGNPGAPGSPGPAGQQGAIGSPGPAGPR	P02461	0.31061	0.366719	138.12	3	2673.25	GFP(1)GNP(1)GAP(1)GSP(0.942)GP(0.058)AGQQGAIGSP(0.796)GP(0.195)AGP(0.009)R	5 Hydroxyproline	19.3697	18.5743	20.2984	18.3363	19.4843	19.177	20.6514	19.0287	19.2538	19.5637	18.9533	19.7398
GFPGNPGAPGSPGPAGQQGAIGSPGPAGPR	P02461	0.38151	0.363402	116.28	2;3	2689.25	GFP(1)GNP(1)GAP(1)GSP(0.942)GP(0.058)AGQQGAIGSP(0.796)GP(0.195)AGP(0.009)R	5 Hydroxyproline	19.4054	17.9924	20.1571	18.4775	19.3171	18.9218	20.5784	19.1229	19.2248	19.348	19.0381	19.7358
GFSGLDGAKGDAGPAGPKGEPGSPGENGAPGQMGPR	P02452	0.0249243	1.84268	62.918	4	3356.5	GFSGLDGAKGDAGP(1)AGP(1)KGEP(1)GSP(1)GENGAP(0.995)GQMGP(0.005)R	5 Hydroxyproline	19.6491	17.3498	20.1375	16.7515	19.8994	19.3797	21.9899	18.1507	20.2703	19.7319	17.4456	19.8499
GFSGLQGPPGPPGSPGEQGPSGASGPAGPR	P02452	0.211548	0.476845	138.34	3	2688.25	GFSGLQGP(0.056)P(0.943)GP(0.01)P(0.991)GSP(1)GEQGPSGASGPAGPR	3 Hydroxyproline	19.189	18.1855	19.6092	18.0573	18.8891	18.7868	19.7959	18.6833	19.0535	19.2217	18.1342	19.1353
GFSGLQGPPGPPGSPGEQGPSGASGPAGPR	P02452	0.200312	0.476476	265.7	2;3	2704.25	GFSGLQGP(0.056)P(0.943)GP(0.01)P(0.991)GSP(1)GEQGPSGASGPAGPR	3 Hydroxyproline	22.4846	21.3427	23.2123	21.4803	22.61	21.9963	23.7133	21.9961	22.3012	22.5303	21.733	22.7547
GGAGPPGPEGGK	P02461	0.274934	1.07387	53.448	2	995.467	GGAGP(0.179)P(0.813)GP(0.007)EGGK	Hydroxyproline	21.9698	20.9875	22.5198	20.3068	22.1254	22.288	23.0136	20.5429	19.5725	21.9447	18.8164	22.5872
GGLGSPGPK	P02461	0.348734	0.321228	61.56	2	784.408	GGLGSP(0.942)GP(0.058)K	Hydroxyproline	21.23	19.9216	21.7124	20.3748	21.1501	20.6971	21.7757	20.2955	20.7574	20.5871	20.5105	20.5862
GGPGERGPR	P12109	0.115976	-0.966879	65.224	3	897.442	GGP(1)GERGPR	Hydroxyproline	18.6071	18.3862	19.5166	19.1162	17.6114	18.3208	18.5895	20.4965	18.2561	19.0238	19.7777	19.6633
GGPGGPGPQGPPGK	P02461	0.180982	0.674962	114.72	2;3	1206.56	GGP(1)GGP(0.997)GP(0.003)QGP(0.147)P(0.853)GK	3 Hydroxyproline	25.2705	23.6025	26.016	24.0054	25.2992	24.7761	25.9084	23.785	25.1127	24.5923	24.1831	24.5083
GHPGPPGPPGEQGLPGAAGK	P12107	0.00424024	1.20077	60.764	3	1840.87	GHP(0.973)GP(0.511)P(0.511)GP(0.502)P(0.502)GEQGLP(1)GAAGK	2 Hydroxyproline	20.2412	19.2101	20.7323	18.9363	21.5539	19.7504	21.8635	19.5998	21.0671	20.4605	19.2954	21.1652
GHPGPPGPPGEQGLPGLAGK	P20908	0.0635202	0.551797	72.21	3	1882.92	GHP(0.973)GP(0.512)P(0.512)GP(0.22)P(0.784)GEQGLP(1)GLAGK	3 Hydroxyproline	22.9406	22.2833	23.4763	22.2146	23.2267	22.7725	23.9558	22.1831	23.234	22.7132	22.2621	23.0047
GIPGPVGAAGATGAR	P08123	0.260008	0.476729	101.45	2;3	1266.67	GIP(1)GPVGAAGATGAR	Hydroxyproline	24.7106	23.696	25.8366	23.6346	24.8762	24.4276	26.0797	24.2261	24.8963	24.9143	23.9858	24.8521
GLAGPPGMPGPR	P02461	0.213093	0.532575	133.75	2	1137.56	GLAGP(0.014)P(0.986)GMP(0.995)GP(0.005)R	2 Hydroxyproline	24.3436	23.0294	25.0968	23.0869	24.2769	23.729	25.5537	23.399	24.0339	23.9582	23.3624	24.254
GLHGEFGLPGPAGPR	P08123	0.999882	-2.40326e-05	151.74	3	1492.74	GLHGEFGLP(1)GP(1)AGPRGER	2 Hydroxyproline	23.2574	22.7693	23.9283	23.0635	23.457	23.0912	23.7484	23.2421	23.1594	23.1943	23.1287	23.1667
GLHGEFGLPGPAGPR	P08123	0.164524	0.453347	148.52	2;3	1476.75	GLHGEFGLP(1)GP(1)AGPRGER	2 Hydroxyproline	24.9598	24.2398	25.6137	23.989	25.0003	24.7196	25.987	24.1789	24.8697	24.8561	24.1974	24.9362
GLHGEFGLPGPAGPRGER	P08123	0.791979	0.0728168	145.69	3;4	1834.91	GLHGEFGLP(1)GP(1)AGPRGER	2 Hydroxyproline	23.3674	22.6936	24.0657	22.7636	23.3197	22.9459	24.535	23.4093	23.1592	23.3635	22.9967	23.5008
GLHGEFGLPGPAGPRGER	P08123	0.309066	0.45222	180.1	2;3;4	1818.91	GLHGEFGLP(1)GP(1)AGPRGER	2 Hydroxyproline	24.0186	23.1203	24.6569	22.9863	23.6466	23.437	25.6722	23.266	23.9429	24.0187	23.2768	24.5223
GLHGEFGLPGPAGPRGERGPPGESGAAGPTGPIGSR	P08123	0.197453	0.384289	155.11	5	3380.66	GLHGEFGLP(1)GP(1)AGP(0.332)RGERGP(0.332)P(0.332)GESGAAGP(0.007)TGP(0.001)IGSR	2 Hydroxyproline	20.8389	20.1448	21.2885	19.9399	20.6889	20.5575	21.799	20.4926	20.9895	20.8819	20.4469	21.1593
GLPGADGR	P08123	0.210172	0.628441	89.401	2	757.372	GLP(1)GADGR	Hydroxyproline	24.0158	22.741	25.3046	22.7238	24.2655	23.6517	25.6078	23.2428	24.1919	24.0642	22.9848	24.0144
GLPGADGRAGVMGPPGSR	P08123	0.0979533	0.653633	109.04	3	1682.82	GLP(1)GADGRAGVMGP(0.037)P(0.963)GSR	2 Hydroxyproline	21.8388	20.8704	21.5759	20.5581	21.6469	20.9464	23.7145	21.7547	21.9014	21.7886	20.8805	22.5744
GLPGERGR	P08123	0.247494	0.606038	68.625	3	856.452	GLP(1)GERGR	Hydroxyproline	19.5309	18.1272	19.5396	18.0857	19.2969	18.493	21.7789	19.5491	19.1429	19.6557	18.6994	20.5674
GLPGERGRPGAPGPAGAR	P02452	0.11614	0.664618	79.837	4	1703.88	GLP(1)GERGRP(1)GAP(0.999)GP(0.001)AGAR	3 Hydroxyproline	22.298	21.3135	22.3094	21.1104	22.1324	21.4612	24.1077	21.7953	22.1882	22.5199	21.4722	23.2441
GLPGERGRPGAPGPAGAR	P02452	0.236835	0.530458	124.69	3;4	1719.88	GLP(1)GERGRP(1)GAP(0.999)GP(0.001)AGAR	3 Hydroxyproline	21.9816	20.6596	22.5907	20.9219	22.1111	21.384	24.1578	22.3311	22.2242	22.6179	21.7008	23.1555
GLPGERGRPGAPGPAGAR	P02452	0.153115	0.485305	42.633	4	1687.89	GLP(1)GERGRP(1)GAP(0.999)GP(0.001)AGAR	3 Hydroxyproline	19.9489	19.3949	20.1477	19.2192	19.9123	19.515	21.7339	19.6612	20.0169	20.3099	19.6119	21.0682
GLPGERGRVGAPGPAGAR	P08123	0.218832	0.703944	122.13	4	1705.9	GLP(1)GERGRVGAP(1)GPAGAR	2 Hydroxyproline	21.4956	20.4848	20.9476	20.0906	21.0647	21.0981	23.6209	21.4681	20.722	21.9285	20.3779	22.5083
GLPGPPGAPGPQGFQGPPGEPGEPGASGPMGPR	P02452	0.114206	0.939548	133.56	3	3083.4	GLP(0.667)GP(0.667)P(0.667)GAP(0.789)GP(0.209)QGFQGP(0.085)P(0.92)GEP(0.994)GEP(0.913)GASGP(0.04)MGP(0.049)R	4 Hydroxyproline	21.1591	19.3906	21.7602	19.2132	21.1153	20.3755	22.873	20.2865	20.7992	21.1453	19.7424	21.6416
GLPGPPGAPGPQGFQGPPGEPGEPGASGPMGPR	P02452	0.246557	0.613797	155.14	3	3099.4	GLP(0.983)GP(0.509)P(0.509)GAP(0.954)GP(0.045)QGFQGP(0.001)P(0.003)GEP(0.996)GEP(0.994)GASGP(0.004)MGP(0.001)R	4 Hydroxyproline	21.2787	19.6986	22.2282	19.7743	21.2808	20.9484	22.8392	20.8523	21.0297	21.3559	20.411	21.4957
GLPGPPGPQGESR	Q99715	0.589718	0.100877	101.53	2	1295.61	GLP(1)GP(1)P(0.968)GP(0.032)QGESR	3 Hydroxyproline	18.5381	18.0519	18.2674	18.0906	18.6525	18.3423	19.438	18.5749	18.2134	18.5249	18.6066	18.3495
GLPGSPGNIGPAGK	P08123	0.12996	0.681953	131.35	2	1252.64	GLP(1)GSP(1)GNIGPAGK	2 Hydroxyproline	23.9668	22.603	25.0287	22.6657	24.33	23.6518	25.6336	23.1478	23.9048	23.9084	23.2284	24.2299
GLPGVAGAVGEPGPLGIAGPPGAR	P08123	0.42449	0.18012	180.86	2;3	2114.11	GLP(1)GVAGAVGEP(1)GPLGIAGP(0.558)P(0.442)GAR	2 Hydroxyproline	25.3798	25.0271	25.9266	24.6913	25.3537	25.13	26.1105	24.9624	25.0727	25.3135	24.8763	25.4481
GLTGPIGPPGPAGAPGDK	P02452	0.325456	0.470498	101.92	2	1589.8	GLTGPIGP(0.012)P(0.987)GP(0.001)AGAP(1)GDK	2 Hydroxyproline	22.2599	21.0134	23.4431	21.1583	22.3366	22.1978	23.5229	21.755	22.129	22.2601	21.4281	22.2271
GLTGPIGPPGPAGAPGDKGESGPSGPAGPTGAR	P02452	0.297037	0.529647	191.16	3;4	2868.4	GLTGPIGP(0.012)P(0.987)GP(0.001)AGAP(1)GDKGESGP(0.973)SGP(0.023)AGP(0.003)TGAR	3 Hydroxyproline	24.964	23.4965	26.164	23.4769	25.0872	24.1648	26.7603	24.1528	24.5546	24.7695	23.7478	24.9158
GLTGPIGPPGPAGAPGDKGESGPSGPAGPTGAR	P02452	0.0314768	1.24754	175.17	3;4	2884.4	GLTGPIGP(0.223)P(0.766)GP(0.012)AGAP(1)GDKGESGP(0.981)SGP(0.016)AGP(0.001)TGAR	3 Hydroxyproline	22.8697	21.263	24.217	21.4578	23.9292	23.1387	25.5004	22.3317	23.9101	23.3859	22.1117	23.7712
GLTGPIGPPGPAGAPGDKGESGPSGPAGPTGAR	P02452	0.0431444	1.24113	193.03	3;4	2852.41	GLTGPIGP(0.012)P(0.987)GP(0.001)AGAP(1)GDKGESGP(0.973)SGP(0.023)AGP(0.003)TGAR	3 Hydroxyproline	22.0257	20.0945	23.0854	19.7546	23.0969	21.4225	24.1823	21.4988	21.9505	22.3856	20.3915	22.5349
GLTGSPGSPGPDGK	P02452	0.0854288	0.883378	164.2	2	1257.58	GLTGSP(1)GSP(0.942)GP(0.058)DGK	3 Hydroxyproline	24.7558	23.1635	25.9635	23.0372	25.3608	24.3596	26.5422	23.6892	24.569	24.6299	23.6145	24.8395
GLTGSPGSPGPDGK	P02452	0.0854288	0.883378	164.2	2	1257.58	GLTGSP(1)GSP(0.942)GP(0.058)DGK	3 Hydroxyproline	24.7558	23.1635	25.9635	23.0372	25.3608	24.3596	26.5422	23.6892	24.569	24.6299	23.6145	24.8395
GLTGSPGSPGPDGK	P02452	0.0775723	0.933295	117.2	2	1241.59	GLTGSP(0.99)GSP(0.384)GP(0.626)DGK	Hydroxyproline	20.1331	18.8784	20.9728	18.6661	20.3808	19.6394	21.9819	19.0586	20.6642	20.0368	19.1006	20.5256
GLTGSPGSPGPDGKTGPPGPAGQDGRPGPPGPPGAR	P02452	0.17703	1.18464	101.85	4	3279.55	TGP(0.917)P(0.767)GP(0.32)AGQDGRP(0.966)GP(0.217)P(0.647)GP(0.364)P(0.802)GAR	4 Hydroxyproline	16.3664	14.8663	16.9256	13.5426	15.9998	14.82	19.4114	15.4594	16.0007	16.5905	14.6311	18.1612
GLTGSPGSPGPDGKTGPPGPAGQDGRPGPPGPPGAR	P02452	0.33675	0.653598	131.84	3;4	3295.55	TGP(0.917)P(0.767)GP(0.32)AGQDGRP(0.966)GP(0.217)P(0.647)GP(0.364)P(0.802)GAR	3 Hydroxyproline	21.738	19.9609	22.4493	19.7464	21.3081	20.3116	24.2195	21.3216	21.2588	21.7448	20.5724	22.7021
GLVGEPGPAGSK	P08123	0.421375	0.275547	82.85	2	1083.56	GLVGEP(1)GP(1)AGSK	2 Hydroxyproline	23.587	22.6212	24.5094	22.672	23.6383	23.249	24.5443	22.8854	23.2652	23.3974	23.0285	23.3548
GLVGEPGPAGSKGESGNK	P08123	0.0251433	1.11737	52.172	3	1671.81	GLVGEP(1)GP(1)AGSKGESGNK	2 Hydroxyproline	22.4797	20.5768	23.3895	20.6874	23.352	22.0517	24.59	21.5509	22.6034	22.4968	21.2584	22.563
GLVGEPGPAGSKGESGNKGEPGSAGPQGPPGPSGEEGK	P08123	0.94897	0.0391575	52.455	4	3460.6	GLVGEP(1)GP(1)AGSKGESGNKGEP(1)GSAGPQGP(0.061)P(0.939)GPSGEEGK	4 Hydroxyproline	17.1757	15.3979	17.531	15.6758	16.4409	15.2029	19.3418	17.0449	16.0239	16.9149	16.2913	17.2933
GLVGEPGPAGSKGESGNKGEPGSAGPQGPPGPSGEEGK	P08123	0.0487022	0.970045	48.614	4	3476.59	GLVGEP(1)GP(1)AGSKGESGNKGEP(1)GSAGPQGP(0.061)P(0.939)GPSGEEGK	4 Hydroxyproline	17.6744	15.6793	18.2382	16.0137	18.4718	16.8148	20.4598	17.3858	17.6763	17.922	16.6123	18.1421
GMPGSPGGPGSDGKPGPPGSQGESGRPGPPGPSGPR	P02461	0.0999273	1.04767	56.211	4	3301.47	GMP(1)GSP(0.999)GGP(0.998)GSDGKP(0.012)GP(0.246)P(0.732)GSQGESGRP(0.462)GP(0.462)P(0.352)GP(0.352)SGP(0.384)R	3 Hydroxyproline	19.0133	16.9919	19.6034	16.6129	18.8542	18.0684	20.4679	17.9211	18.7304	18.4798	17.3608	19.0622
GNDGAPGKNGER	P02461	0.843319	-0.135984	79.089	2;3	1186.53	GNDGAP(1)GKNGER	Hydroxyproline	21.5768	19.6842	21.5001	20.2282	20.4875	19.2695	23.4294	21.4282	19.9647	21.0198	21.2816	22.144
GNDGATGAAGPPGPTGPAGPPGFPGAVGAK	P02452	0.46087	0.393163	78.755	3	2531.2	GNDGATGAAGP(0.069)P(0.903)GP(0.028)TGP(0.001)AGP(1)P(1)GFP(1)GAVGAK	4 Hydroxyproline	21.2737	19.758	22.6017	20.0746	21.3474	20.4924	22.2816	20.8386	20.9549	21.1598	20.1687	21.339
GNDGATGAAGPPGPTGPAGPPGFPGAVGAK	P02452	0.614705	0.22448	225.17	2;3	2547.2	GNDGATGAAGP(0.069)P(0.903)GP(0.028)TGP(0.001)AGP(1)P(1)GFP(1)GAVGAK	4 Hydroxyproline	22.871	21.9088	24.1163	21.492	22.8026	22.3174	23.7452	21.9924	22.0914	22.586	21.8858	22.4352
GNDGATGAAGPPGPTGPAGPPGFPGAVGAK	P02452	0.0912767	0.866843	121.49	2;3	2563.19	GNDGATGAAGP(0.069)P(0.903)GP(0.028)TGP(0.001)AGP(1)P(1)GFP(1)GAVGAK	4 Hydroxyproline	20.1424	18.9261	21.6619	18.935	21.0165	20.3137	21.5455	19.1158	20.6119	20.3438	19.0222	19.9107
GNDGATGAAGPPGPTGPAGPPGFPGAVGAKGEAGPQGPR	P02452	0.141247	0.991779	165.21	3;4	3412.6	GNDGATGAAGP(0.067)P(0.915)GP(0.018)TGP(0.001)AGP(0.215)P(0.789)GFP(0.996)GAVGAKGEAGP(0.946)QGP(0.053)R	4 Hydroxyproline	21.0095	19.0703	21.8328	18.8841	20.9389	19.9586	23.4723	20.2435	20.939	21.0539	19.6548	21.7985
GNPGVGTQGPR	Q05707	0.526206	0.655437	68.536	2	1054.52	GNP(1)GVGTQGPR	Hydroxyproline	17.6633	16.8224	20.5736	16.8758	17.7981	18.4456	17.7462	16.6007	19.5421	18.1432	16.8333	17.5339
GNSGEPGAPGSK	P02452	0.504879	0.518637	70.889	2	1088.47	GNSGEP(1)GAP(1)GSK	2 Hydroxyproline	22.7155	21.1219	23.8257	21.0747	22.348	22.2023	22.7203	20.3536	22.5261	21.4675	20.1409	19.3181
GNSGEPGAPGSK	P02452	0.0296015	1.87192	126.56	2	1072.48	GNSGEP(1)GAP(1)GSK	2 Hydroxyproline	20.4835	18.8389	21.1982	17.5495	21.0534	19.74	22.8689	18.3038	20.7418	20.3577	18.1396	21.371
GPAGPNGIPGEK	P02461	0.295799	0.415482	57.792	2	1108.55	GPAGPNGIP(1)GEK	Hydroxyproline	20.9406	19.4877	21.7344	20.2951	21.2853	20.5917	21.4274	19.697	20.6107	20.468	20.4189	20.2821
GPAGPNGIPGEKGPAGER	P02461	0.0339295	1.32941	140.89	2;3	1691.82	GPAGPNGIP(1)GEKGP(1)AGER	2 Hydroxyproline	22.9266	20.6988	23.8392	21.3214	23.5923	22.7973	24.8271	21.7923	23.5717	22.9169	21.8439	23.2548
GPAGPNGIPGEKGPAGER	P02461	0.359619	0.40156	86.8	2;3	1675.83	GPAGPNGIP(1)GEKGP(1)AGER	2 Hydroxyproline	24.9425	23.349	25.2023	23.4945	24.533	23.7772	25.8789	24.0677	24.0013	24.0657	23.6864	24.5537
GPAGPNGIPGEKGPAGERGAPGPAGPR	P02461	0.308765	0.432235	64.27	4	2452.22	GPAGPNGIP(1)GEKGP(1)AGER	2 Hydroxyproline	22.5391	21.266	22.8259	21.2392	22.1572	21.9341	24.2327	22.364	22.1764	22.3811	21.7636	22.813
GPAGPNGIPGEKGPAGERGAPGPAGPR	P02461	0.185939	0.806804	78.707	4	2468.22	GPAGPNGIP(1)GEKGP(1)AGER	2 Hydroxyproline	20.6492	19.0886	21.2543	18.9244	20.2282	20.1593	23.0351	20.1852	20.6873	20.638	19.445	21.2075
GPAGPQGPRGDKGETGEQGDR	P02452	0.170861	1.15832	63.869	3	2080.95	GPAGP(0.016)QGP(0.984)RGDKGETGEQGDR	Hydroxyproline	19.6597	17.6621	20.3735	17.185	18.8562	18.8098	21.4007	18.2545	19.5328	19.6409	17.6236	20.0318
GPDGYPGEAGSPGER	P12110	0.0534748	-1.08702	164.7	2	1476.61	GPDGYP(1)GEAGSP(1)GER	2 Hydroxyproline	18.919	19.9716	21.413	20.5991	19.8178	20.1733	18.7303	19.4432	19.3807	19.8065	21.1235	18.8245
GPEGPPGKPGEDGEPGR	P05997	0.00955838	0.593648	69.081	3	1663.74	GPEGP(0.07)P(0.932)GKP(0.998)GEDGEP(1)GR	3 Hydroxyproline	20.6648	19.9009	21.3154	19.9354	21.512	20.3341	22.1035	20.2913	21.0238	20.4585	20.01	20.8866
GPEGPPGKPGEDGEPGR	P05997	0.0537749	0.387684	62.589	3	1679.74	GPEGP(0.07)P(0.932)GKP(0.998)GEDGEP(1)GR	3 Hydroxyproline	19.2912	18.8418	20.0929	18.7598	20.0794	19.1418	20.5478	18.6071	19.4725	19.1572	19.0117	19.2668
GPKGENGVVGPTGPVGAAGPAGPNGPPGPAGSR	P08123	0.155105	0.502567	155.98	3;4	2864.42	GP(1)KGENGVVGPTGPVGAAGPAGP(0.004)NGP(0.201)P(0.74)GP(0.055)AGSR	2 Hydroxyproline	20.4287	19.3774	21.1745	19.469	20.6849	19.8625	21.8815	19.8735	20.3356	20.4075	19.7184	20.8139
GPNGDAGRPGEPGLMGPR	P08123	0.111499	1.08665	208.37	2;3	1765.82	GPNGDAGRP(1)GEP(1)GLMGPR	2 Hydroxyproline	25.0839	22.9919	26.4041	22.9783	25.4449	24.6053	26.806	23.6819	24.811	24.9986	23.481	25.0253
GPNGDAGRPGEPGLMGPR	P08123	0.16322	0.714066	63.385	2	1781.81	GPNGDAGRP(1)GEP(1)GLMGPR	2 Hydroxyproline	17.711	16.3743	18.7465	16.4001	17.8283	17.1977	19.2524	16.5158	17.7837	17.5919	16.835	17.9213
GPNGEAGSAGPPGPPGLR	P08123	0.744216	0.123442	141.6	2	1618.77	RGPNGEAGSAGPP(1)GPP(1)GLR	2 Hydroxyproline	20.172	18.9932	21.5454	19.2686	20.6309	19.8155	22.2323	20.2582	20.2721	20.4827	20.6699	20.462
GPPGAAGAPGPQGFQGPAGEPGEPGQTGPAGAR	P08123	0.180704	0.831715	155.14	2;3	2958.35	GP(0.501)P(0.501)GAAGAP(0.778)GP(0.212)QGFQGP(0.022)AGEP(0.985)GEP(0.96)GQTGP(0.041)AGAR	3 Hydroxyproline	21.5584	19.5338	22.8364	19.8232	21.7961	21.003	23.1462	20.702	21.4051	21.4774	20.4298	21.7212
GPPGAVGSPGVNGAPGEAGR	P08123	0.0814618	1.96005	112.55	2	1734.83	GP(0.037)P(0.963)GAVGSP(1)GVNGAP(1)GEAGR	3 Hydroxyproline	20.8505	18.2287	22.1801	16.9357	20.7937	20.2077	22.0661	17.6938	20.4402	20.4962	17.8523	20.3988
GPPGAVGSPGVNGAPGEAGR	P08123	0.101457	0.86324	171.79	2;3	1750.82	GP(0.037)P(0.963)GAVGSP(1)GVNGAP(1)GEAGR	3 Hydroxyproline	23.5049	22.2797	24.9995	21.9825	24.3145	23.2452	24.5714	21.6949	23.3528	23.4516	22.3275	23.1828
GPPGAVGSPGVNGAPGEAGRDGNPGNDGPPGR	P08123	0.143433	2.15832	43.501	3	2900.3	GP(0.039)P(0.961)GAVGSP(1)GVNGAP(1)GEAGRDGNP(1)GNDGP(0.547)P(0.453)GR	4 Hydroxyproline	16.5638	11.9654	17.2752	11.9061	15.1934	15.297	17.6225	14.4926	15.7908	15.4015	12.9094	16.4954
GPPGAVGSPGVNGAPGEAGRDGNPGNDGPPGR	P08123	0.133749	1.29632	149.52	3	2916.3	GP(0.039)P(0.961)GAVGSP(1)GVNGAP(1)GEAGRDGNP(1)GNDGP(0.547)P(0.453)GR	4 Hydroxyproline	21.56	19.111	22.8	18.8043	21.4443	21.0793	22.8122	19.9559	21.3068	21.2545	19.5181	21.2805
GPPGESGAAGPTGPIGSR	P08123	0.182602	0.603986	154.49	2;3	1579.76	GERGP(0.004)P(0.996)GESGAAGPTGPIGSR	Hydroxyproline	24.4468	23.4867	25.7646	23.054	24.8801	24.1813	25.6484	23.4543	24.4388	24.306	23.4862	24.3187
GPPGHLGVPGPQGPSGQPGYCDPSSCSAYGVR	Q05707	0.271141	1.31729	46.412	3	3242.41	GP(0.073)TGSP(0.923)GTSGP(0.501)P(0.501)GSAGP(0.252)P(0.749)GSP(0.747)GP(0.25)QGSTGP(0.003)QGIR	Hydroxyproline	15.4063	12.5832	17.5712	12.5183	14.8292	15.0954	16.7275	14.3434	16.5898	15.3535	13.9785	15.6602
GPPGHLGVPGPQGPSGQPGYCDPSSCSAYGVR	Q05707	0.450915	0.677081	59.048	3	3258.41	GP(0.073)TGSP(0.923)GTSGP(0.501)P(0.501)GSAGP(0.252)P(0.749)GSP(0.747)GP(0.25)QGSTGP(0.003)QGIR	Hydroxyproline	15.5033	14.0031	17.8998	13.663	15.3823	15.5122	17.242	15.5598	16.5292	15.8695	14.3064	15.8906
GPPGLAGAPGLR	P02461	0.173979	0.353574	50.95	2	1093.59	GDAGAP(1)GERGP(0.152)P(0.848)GLAGAP(1)GLR	3 Hydroxyproline	20.6202	19.9871	21.2765	19.8919	20.7859	20.4605	20.905	19.9146	20.5395	20.3714	20.1312	20.5632
GPPGLRGDPGFEGER	P12109	0.39858	-0.534158	81.409	3	1571.73	GP(0.04)P(0.96)GLRGDP(1)GFEGER	2 Hydroxyproline	23.5273	22.6547	24.683	23.3676	22.6397	23.6033	23.4982	24.6357	22.9523	23.7654	24.0333	23.9809
GPPGPAGANGAPGLR	P02461	0.23769	0.587226	109.6	2;3	1319.66	GP(0.019)P(0.98)GP(0.001)AGANGAP(1)GLR	2 Hydroxyproline	24.614	23.0187	25.3861	23.1628	24.4098	23.9018	25.6167	23.4514	24.337	24.1909	23.5564	24.249
GPPGPMGPPGLAGPPGESGR	P02452	0.104016	0.736674	159.18	2;3	1815.86	GP(0.194)P(0.808)GP(0.987)MGP(0.008)P(0.003)GLAGP(0.192)P(0.808)GESGR	3 Hydroxyproline	23.3534	22.3904	25.0416	22.0468	24.4183	23.3696	24.3958	22.3996	23.6028	23.6315	22.4554	23.2733
GPPGPMGPPGLAGPPGESGR	P02452	0.218803	0.374982	119.38	2;3	1831.85	GP(0.194)P(0.808)GP(0.987)MGP(0.008)P(0.003)GLAGP(0.192)P(0.808)GESGR	3 Hydroxyproline	23.1886	22.4923	24.6927	22.5719	24.092	23.2276	24.1015	22.5513	23.3586	23.3949	22.8482	23.1644
GPPGPMGPPGLAGPPGESGREGAPGAEGSPGR	P02452	0.13068	1.33825	84.938	3	2913.33	GP(0.216)P(0.572)GP(0.221)MGP(0.498)P(0.498)GLAGP(0.535)P(0.535)GESGREGAP(0.938)GAEGSP(0.989)GR	2 Hydroxyproline	18.5511	15.7723	19.3715	16.0444	18.2015	17.7406	20.2724	17.4123	18.3289	18.2967	16.3568	18.8265
GPPGPMGPPGLAGPPGESGREGAPGAEGSPGR	P02452	0.347316	0.742993	112.6	3	2929.33	GP(0.216)P(0.572)GP(0.221)MGP(0.498)P(0.498)GLAGP(0.535)P(0.535)GESGREGAP(0.938)GAEGSP(0.989)GR	2 Hydroxyproline	19.1403	16.7235	20.3118	17.2785	18.6368	18.6405	20.6459	18.5014	18.7095	18.9825	17.8527	19.2558
GPPGPMGPPGLAGPPGESGREGAPGAEGSPGRDGSPGAK	P02452	0.453578	0.523693	43.444	4	3557.61	GP(0.216)P(0.572)GP(0.221)MGP(0.498)P(0.498)GLAGP(0.535)P(0.535)GESGREGAP(0.938)GAEGSP(0.989)GRDGSP(0.997)GAK	3 Hydroxyproline	17.1719	15.0077	17.4264	15.4143	16.0397	15.9162	18.8407	16.4656	16.2428	16.436	15.5058	17.0676
GPPGPPGRPGNSGIR	Q99715	0.0144225	1.50137	56.793	3	1462.73	GP(0.07)P(0.924)GP(0.084)P(0.93)GRP(0.992)GNSGIR	3 Hydroxyproline	19.4874	19.0804	19.7399	18.3946	21.4878	19.3164	21.7293	18.9123	21.0218	20.1122	18.4899	20.8106
GPPGPQGAR	P02452	0.0804518	1.17476	80.684	2	851.425	GP(0.019)P(0.98)GP(0.001)QGAR	Hydroxyproline	22.3258	20.2778	23.5491	20.2132	22.7438	21.7357	23.6695	20.7238	22.2482	22.1589	20.5839	22.1681
GPPGPQGLPGLAGTAGEPGR	P02461	0.416491	0.154055	113.51	2;3	1832.9	GP(0.171)P(0.791)GP(0.038)QGLP(1)GLAGTAGEP(1)GR	3 Hydroxyproline	22.0112	21.7765	23.353	21.7328	22.9764	21.9884	22.4684	21.6972	22.3571	22.3068	22.0395	22.0361
GPPGPQGLPGLAGTAGEPGRDGNPGSDGLPGR	P02461	0.0557974	1.11378	60.641	3	2971.4	GP(0.043)P(0.899)GP(0.058)QGLP(1)GLAGTAGEP(1)GRDGNP(1)GSDGLP(1)GR	5 Hydroxyproline	18.5224	16.86	19.5575	16.533	19.0764	17.9623	19.8026	17.1919	18.3048	18.4606	16.9665	18.812
GPPGPQGLPGLAGTAGEPGRDGNPGSDGLPGR	P02461	0.313282	0.412796	111.89	3	2987.4	GP(0.043)P(0.899)GP(0.058)QGLP(1)GLAGTAGEP(1)GRDGNP(1)GSDGLP(1)GR	5 Hydroxyproline	22.0229	20.7669	23.5005	21.2261	22.6453	21.7585	22.9629	21.0003	21.8706	21.8898	21.4595	21.7201
GPPGPQGLPGLAGTAGEPGRDGNPGSDGLPGRDGSPGGK	P02461	0.139966	1.17333	42.385	4	3585.67	GP(0.087)P(0.696)GP(0.227)QGLP(0.993)GLAGTAGEP(0.998)GRDGNP(1)GSDGLP(1)GRDGSP(1)GGK	5 Hydroxyproline	18.4486	16.1546	18.7795	15.9143	17.5701	17.7105	19.9643	17.0847	18.0175	18.1854	16.4893	18.5423
GPPGPQGLPGLAGTAGEPGRDGNPGSDGLPGRDGSPGGK	P02461	0.474466	0.488352	43.804	4	3601.66	GP(0.087)P(0.696)GP(0.227)QGLP(0.993)GLAGTAGEP(0.998)GRDGNP(1)GSDGLP(1)GRDGSP(1)GGK	5 Hydroxyproline	18.5976	16.2821	19.0489	17.0228	17.4745	17.7864	19.4869	17.3048	17.7832	17.5879	17.3112	17.7697
GPPGPVGPSGKDGANGIPGPIGPPGPR	P02458	0.212257	0.651128	43.241	3	2497.22	GP(0.502)P(0.833)GP(0.833)VGP(0.833)SGKDGANGIP(0.97)GP(0.151)IGP(0.754)P(0.765)GP(0.36)R	5 Hydroxyproline	20.6486	18.8286	21.0859	18.8356	20.2704	19.8086	22.0571	19.7505	20.0468	20.4646	19.7721	20.7539
GPPGRPGLPGADGLPGPPGTMLMLPFR	P12107	0.358998	-0.165759	40.208	3	2734.36	GP(0.521)P(0.827)GRP(0.827)GLP(0.827)GADGLP(0.967)GP(0.292)P(0.733)GTMLMLP(0.007)FR	4 Hydroxyproline	19.3521	18.9542	20.963	19.7133	20.6457	19.6357	21.0731	20.4827	19.9271	20.0354	19.9711	19.695
GPPGSAGAPGKDGLNGLPGPIGPPGPR	P02452	0.0985474	0.99229	117.62	3;4	2437.24	GP(0.189)P(0.811)GSAGAPGKDGLNGLP(0.994)GP(0.055)IGP(0.929)P(0.837)GP(0.185)R	4 Hydroxyproline	22.2289	20.421	23.0765	20.5205	22.3589	21.4609	23.8245	21.2883	22.4064	22.2111	20.891	22.7036
GPPGSAGAPGKDGLNGLPGPIGPPGPR	P02452	0.0743044	1.43273	121.1	3;4	2453.23	GP(0.189)P(0.811)GSAGAPGKDGLNGLP(0.994)GP(0.055)IGP(0.929)P(0.837)GP(0.185)R	4 Hydroxyproline	25.7961	23.4518	26.4856	23.0274	25.7013	24.767	27.3801	24.0855	25.3913	25.3998	23.3119	25.8702
GPPGSAGAPGKDGLNGLPGPIGPPGPR	P02452	0.0743044	1.43273	121.1	3;4	2453.23	GP(0.189)P(0.811)GSAGAPGKDGLNGLP(0.994)GP(0.055)IGP(0.929)P(0.837)GP(0.185)R	4 Hydroxyproline	25.7961	23.4518	26.4856	23.0274	25.7013	24.767	27.3801	24.0855	25.3913	25.3998	23.3119	25.8702
GPPGSAGAPGKDGLNGLPGPIGPPGPR	P02452	0.193977	0.69077	89.979	3;4	2469.22	GP(0.202)P(0.798)GSAGAP(1)GKDGLNGLP(0.99)GP(0.019)IGP(0.663)P(0.663)GP(0.663)R	3 Hydroxyproline	24.1429	22.3638	24.7745	22.3605	23.9865	23.3147	25.3801	23.201	23.4669	23.4163	22.7914	24.0341
GPQGALGEPGK	P12110	0.335973	-0.365873	73.881	2	1025.51	GPQGALGEP(1)GK	Hydroxyproline	22.6771	22.1306	23.6337	22.7656	22.2485	22.8908	22.6172	23.1899	22.4642	22.7113	23.2648	22.8745
GPQGALGEPGKQGSR	P12110	0.194336	-0.617725	49.621	3	1453.73	GPQGALGEP(1)GKQGSR	Hydroxyproline	20.6491	19.901	20.9784	20.8929	20.1775	19.3272	20.7353	21.5887	20.4534	20.6203	21.4974	21.1627
GPQGLQGQQGGAGPTGPPGEPGDPGPMGPIGSR	P05997	0.265631	0.553126	53.091	3	3055.41	GPQGLQGQQGGAGP(0.045)TGP(0.316)P(0.746)GEP(0.879)GDP(0.875)GP(0.118)MGP(0.021)IGSR	2 Hydroxyproline	15.9311	14.5739	16.158	14.2014	15.4625	15.241	17.736	15.5972	15.3494	16.1955	15.3499	16.662
GPSGEAGTAGPPGTPGPQGLLGAPGILGLPGSR	P08123	0.479239	0.210084	74.876	3	2956.49	GPSGEAGTAGP(0.526)P(0.475)GTP(0.501)GP(0.501)QGLLGAP(0.997)GILGLP(1)GSR	2 Hydroxyproline	20.0445	19.2643	20.8332	19.566	20.0231	19.8755	20.0458	19.461	19.9344	20.187	19.5596	19.857
GPSGPPGPDGNKGEPGVVGAVGTAGPSGPSGLPGER	P08123	0.130323	1.59959	98.977	3	3196.54	GP(0.001)SGP(0.247)P(0.8)GP(0.953)DGNKGEP(0.999)GVVGAVGTAGPSGP(0.006)SGLP(0.994)GER	4 Hydroxyproline	18.4456	15.241	18.9683	14.809	17.4777	17.0016	19.6983	16.0107	17.2474	17.5441	15.0483	17.9029
GPSGPPGPDGNKGEPGVVGAVGTAGPSGPSGLPGER	P08123	0.418247	0.495435	188.22	3	3212.53	GP(0.001)SGP(0.247)P(0.8)GP(0.953)DGNKGEP(0.999)GVVGAVGTAGPSGP(0.006)SGLP(0.994)GER	3 Hydroxyproline	21.9119	20.1682	22.8106	19.943	21.4398	20.9413	23.2375	20.855	20.8001	21.4025	20.4427	21.6036
GPSGPPGPDGNKGEPGVVGAVGTAGPSGPSGLPGER	P08123	0.0141882	1.78452	120.27	3	3228.53	GP(0.001)SGP(0.247)P(0.8)GP(0.953)DGNKGEP(0.999)GVVGAVGTAGPSGP(0.006)SGLP(0.994)GER	4 Hydroxyproline	20.2157	18.344	21.2833	18.193	21.4204	20.3876	22.6818	19.1834	21.2823	20.5702	18.6298	21.2501
GPSGPQGPGGPPGPK	P02452	0.595889	0.209133	98.421	2	1317.63	GPSGPQGP(0.998)GGP(0.145)P(0.844)GP(0.012)K	2 Hydroxyproline	21.4837	20.6477	22.5327	20.4841	21.4044	21.3717	22.571	20.8386	21.0659	21.3903	21.0313	21.2543
GPSGPQGPGGPPGPK	P02452	0.115338	0.614082	118.21	2;3	1301.64	GPSGPQGPGGP(0.068)P(0.916)GP(0.016)K	Hydroxyproline	24.3156	23.2133	25.3107	23.0066	24.7298	23.7987	25.7548	23.3426	24.0854	24.0598	23.2701	24.2841
GPSGPQGPGGPPGPKGNSGEPGAPGSK	P02452	0.0283431	1.66849	108.01	3	2388.09	GPSGPQGP(0.007)GGP(0.269)P(0.742)GP(0.983)KGNSGEP(1)GAP(1)GSK	3 Hydroxyproline	21.2495	18.8355	21.9033	18.4266	21.6398	20.6515	23.1879	19.7341	21.4535	20.8637	18.9713	21.219
GPTGPIGPPGPAGQPGDKGEGGAPGLPGIAGPR	P02461	0.0550499	1.30503	165.87	NaN	2933.46	GPTGPIGP(0.05)P(0.951)GP(0.999)AGQP(1)GDKGEGGAP(1)GLP(0.997)GIAGP(0.003)R	5 Hydroxyproline	22.6145	20.7255	23.0078	20.363	22.4594	21.9599	24.0599	20.814	22.1649	22.3424	20.5636	22.8003
GPTGPIGPPGPAGQPGDKGEGGAPGLPGIAGPR	P02461	0.316402	0.467004	172.36	NaN	2949.46	GPTGPIGP(0.05)P(0.951)GP(0.999)AGQP(1)GDKGEGGAP(1)GLP(0.997)GIAGP(0.003)R	4 Hydroxyproline	24.6538	22.8221	25.1738	23.3538	24.4639	23.7873	25.6628	23.668	23.8684	23.9435	23.6882	24.2676
GPTGPIGPPGPAGQPGDKGEGGAPGLPGIAGPR	P02461	0.168251	0.530862	123.31	NaN	2965.45	GPTGPIGP(0.05)P(0.951)GP(0.999)AGQP(1)GDKGEGGAP(1)GLP(0.997)GIAGP(0.003)R	5 Hydroxyproline	20.8798	19.3026	21.8291	20.2507	21.5429	20.7651	22.5106	20.5978	21.3475	20.9576	20.833	20.9322
GPTGSPGTSGPPGSAGPPGSPGPQGSTGPQGIR	P05997	0.843958	0.0843449	59.048	NaN	2917.34	GP(0.073)TGSP(0.923)GTSGP(0.501)P(0.501)GSAGP(0.252)P(0.749)GSP(0.747)GP(0.25)QGSTGP(0.003)QGIR	Hydroxyproline	14.3966	13.4591	15.0679	14.4076	13.9507	14.069	15.7405	14.8142	14.7459	14.8402	14.6662	15.6746
GPVGPSGPPGK	P02461	0.103906	0.526245	46.73	NaN	964.498	GPVGPSGP(0.195)P(0.805)GK	Hydroxyproline	19.9166	18.9101	20.7724	19.2848	20.4579	19.7263	20.188	18.9153	19.9918	19.585	19.2428	19.6641
GPVGPSGPPGKDGTSGHPGPIGPPGPR	P02461	0.211425	0.89937	173.36	NaN	2460.21	GPVGPSGP(0.195)P(0.805)GKDGTSGHP(0.959)GP(0.049)IGP(0.195)P(0.666)GP(0.13)R	2 Hydroxyproline	24.1815	21.7994	24.607	22.1494	23.3756	23.327	25.337	23.1074	23.7229	23.7176	22.58	24.1331
GPVGPSGPPGKDGTSGHPGPIGPPGPR	P02461	0.261768	0.710845	147.22	NaN	2476.21	GPVGPSGP(0.195)P(0.805)GKDGTSGHP(0.959)GP(0.049)IGP(0.195)P(0.666)GP(0.13)R	2 Hydroxyproline	24.5282	22.5362	25.0216	22.6489	23.8514	23.7312	25.3467	23.5546	23.8381	23.9994	23.0453	24.4118
GPVGPSGPPGKDGTSGHPGPIGPPGPR	P02461	0.2252	1.00162	137.62	NaN	2444.22	GPVGPSGP(0.195)P(0.805)GKDGTSGHP(0.959)GP(0.049)IGP(0.195)P(0.666)GP(0.13)R	2 Hydroxyproline	23.2029	20.4212	23.3925	20.7312	22.0509	21.7835	24.3798	21.8751	22.4325	22.2629	21.0846	23.0429
GQAGVMGFPGPK	P02452	0.0676109	0.549167	71.085	2	1176.56	GQAGVMGFP(1)GP(1)K	2 Hydroxyproline	22.7663	22.018	23.7002	22.0294	23.3777	22.9236	24.0671	22.4696	23.2144	22.9724	22.353	23.0341
GQAGVMGFPGPK	P02452	0.354991	0.355893	125.97	NaN	1160.56	GQAGVMGFP(1)GP(1)K	2 Hydroxyproline	24.592	23.6315	25.6764	23.5444	24.7284	24.2005	25.9683	24.007	24.3576	24.5526	23.9494	24.7097
GQAGVMGFPGPKGAAGEPGK	P02452	0.0640439	1.04775	110.6	NaN	1859.88	GQAGVMGFP(1)GP(1)KGAAGEP(1)GK	3 Hydroxyproline	23.1183	21.9137	23.7662	21.4842	23.3103	22.9107	25.6846	22.365	23.3928	23.4243	21.8773	23.913
GQAGVMGFPGPKGAAGEPGK	P02452	0.187449	0.622334	44.238	NaN	1875.88	GQAGVMGFP(1)GP(1)KGAAGEP(1)GK	Oxidation (M);3 Hydroxyproline	19.8685	19.0182	20.6291	19.0194	19.8604	19.56	22.3146	19.642	20.4979	20.2774	19.2817	20.9153
GQAGVMGFPGPKGAAGEPGKAGER	P02452	0.892156	-0.0614014	53.998	2	2257.09	GQAGVMGFP(1)GP(1)KGAAGEP(1)GKAGER	3 Hydroxyproline	20.6257	20.32	21.6331	20.0919	20.084	19.9777	22.0526	20.6247	20.6131	20.9044	20.251	21.3131
GQAGVMGFPGPKGAAGEPGKAGER	P02452	0.141264	0.832189	104.53	NaN	2273.09	GQAGVMGFP(1)GP(1)KGAAGEP(1)GKAGER	3 Hydroxyproline	23.6249	22.0859	24.1924	21.8252	23.5392	22.3283	26.0136	22.845	23.6355	23.6547	22.3888	24.3704
GQCVNTPGDFECK	P35555	0.927565	-0.0451668	62.287	NaN	1526.61	GQCVNTP(1)GDFECK	Hydroxyproline	23.0305	22.1002	24.5441	22.8887	22.7759	23.48	24.6473	23.3532	23.4766	23.3692	23.5816	23.4791
GQCVNTPGDFECK	P35555	0.927565	-0.0451668	62.287	NaN	1526.61	GQCVNTP(1)GDFECK	Hydroxyproline	23.0305	22.1002	24.5441	22.8887	22.7759	23.48	24.6473	23.3532	23.4766	23.3692	23.5816	23.4791
GQPGPPGPQGPPGIGYEGR	P39060	0.482827	0.439066	64.522	NaN	1864.87	GQP(0.986)GP(0.217)P(0.782)GP(0.02)QGP(0.209)P(0.786)GIGYEGR	3 Hydroxyproline	20.0274	19.163	19.7444	18.5395	18.4681	19.4832	19.2227	18.2059	17.8605	19.2484	17.5577	19.5666
GQPGVMGFPGPK	P02461	0.326093	0.271622	75.819	NaN	1202.58	GQP(1)GVMGFP(0.431)GP(0.569)K	Hydroxyproline	24.194	23.2634	24.562	23.2635	23.9813	23.6495	24.8397	23.4176	23.6889	23.7493	23.5418	23.8926
GQPGVMGFPGPKGNDGAPGK	P02461	0.102968	0.959436	90.718	NaN	1930.88	GQP(1)GVMGFP(1)GP(1)KGNDGAP(1)GK	4 Hydroxyproline	24.8986	22.8849	25.3663	23.1919	24.6492	24.4849	26.1007	23.6062	24.9051	24.3193	23.4444	24.3532
GQPGVMGFPGPKGNDGAPGK	P02461	0.17209	0.700742	51.333	NaN	1946.88	GQP(1)GVMGFP(1)GP(1)KGNDGAP(1)GK	Oxidation (M);4 Hydroxyproline	20.6716	19.0397	21.4608	19.6121	20.648	20.2695	22.1411	19.9376	21.2714	20.4195	20.0788	20.7723
GQPGVMGFPGPKGNDGAPGKNGER	P02461	0.3828	0.47509	43.241	NaN	2371.1	GQP(1)GVMGFP(1)GP(1)KGNDGAP(1)GKNGER	4 Hydroxyproline	20.5995	19.0168	21.0454	19.175	20.1371	19.3645	22.0097	20.2897	20.2314	20.285	19.5061	21.076
GQPGVMGFPGPKGNDGAPGKNGER	P02461	0.371186	0.409752	70.345	NaN	2387.09	GQP(1)GVMGFP(1)GP(1)KGNDGAP(1)GKNGER	4 Hydroxyproline	22.6429	21.1591	22.6608	21.282	21.807	21.5168	23.9521	21.7996	21.9076	22.0835	21.5219	22.5978
GRLGPQGAPGQR	P05997	0.329239	0.32819	103.43	NaN	1208.64	GRLGPQGAP(1)GQR	Hydroxyproline	19.8853	19.2703	20.443	19.2548	20.066	19.2946	21.764	20.1689	20.204	20.1809	19.5026	20.8307
GRPGAPGPAGAR	P02452	0.135314	1.0906	153.88	2	1094.56	GRP(1)GAP(1)GPAGAR	2 Hydroxyproline	25.8208	23.71	27.0644	23.6085	25.8678	25.2197	27.3284	24.2734	25.696	25.4734	23.9562	25.4611
GRPGAPGPAGAR	P02452	0.0582929	1.88452	154.66	NaN	1078.56	GRP(1)GAP(1)GPAGAR	2 Hydroxyproline	22.7843	20.6758	23.486	20.0247	23.0717	21.5825	25.1555	20.7741	22.87	22.8722	20.0063	24.0809
GRPGLPGAAGAR	P02461	0.224236	0.658604	186.82	NaN	1110.59	GRP(1)GLP(1)GAAGAR	2 Hydroxyproline	26.0576	24.1629	26.7616	24.5266	25.8291	25.1628	27.2174	24.9623	25.6183	25.486	24.8969	25.9356
GRPGPAGPPGSQGPR	P05997	0.0663487	0.696178	187.01	NaN	1418.7	GRP(0.999)GP(0.001)AGP(0.02)P(0.98)GSQGPR	2 Hydroxyproline	19.1456	17.9219	19.7196	18.0955	19.5739	18.311	20.8008	18.2665	19.2905	19.1874	18.5133	19.6765
GRPGPAGPPGSQGPR	P05997	0.719512	0.218256	44.44	NaN	1434.7	GRP(0.992)GP(0.992)AGP(0.029)P(0.739)GSQGP(0.249)R	2 Hydroxyproline	15.9018	14.1982	17.2557	15.0265	15.5043	15.115	17.5118	15.5889	15.8687	15.822	15.7101	16.4809
GRVGAPGPAGAR	P08123	0.360644	0.472858	139.31	NaN	1080.58	GRVGAP(1)GPAGAR	Hydroxyproline	21.6168	20.6485	22.7232	20.5826	21.4349	21.3194	23.5804	21.3609	21.957	21.944	20.7955	22.147
GSAGPPGATGFPGAAGR	P02452	0.166785	0.704062	205.24	2	1458.69	GSAGP(1)P(1)GATGFP(1)GAAGR	3 Hydroxyproline	23.8897	22.7147	25.1873	22.4143	24.2983	23.3693	25.6418	23.0721	23.8378	23.7712	22.7872	24.3007
GSAGPPGATGFPGAAGR	P02452	0.101838	-0.69067	112.34	NaN	1474.68	GSAGP(1)P(1)GATGFP(1)GAAGR	3 Hydroxyproline	18.7499	18.1582	19.9403	19.7501	19.0194	18.9143	20.2427	20.2853	19.111	19.7837	20.4687	19.3547
GSEGPQGVRGEPGPPGPAGAAGPAGNPGADGQPGAK	P02452	0.0706655	1.8433	124.97	NaN	3166.47	GSEGP(0.111)QGVRGEP(0.799)GP(0.477)P(0.477)GP(0.135)AGAAGP(0.112)AGNP(0.871)GADGQP(0.016)GAK	2 Hydroxyproline	20.8408	17.7723	21.4575	17.7596	20.6337	19.6011	23.1101	19.0155	20.661	20.532	18.1549	21.6398
GSEGPQGVRGEPGPPGPAGAAGPAGNPGADGQPGAK	P02452	0.265674	0.804329	120.65	NaN	3198.46	GSEGPQGVRGEP(0.965)GP(0.228)P(0.6)GP(0.207)AGAAGP(1)AGNP(1)GADGQP(1)GAK	4 Hydroxyproline	20.0278	17.8998	21.1426	18.0174	19.6709	19.7045	21.6721	19.2147	19.9388	19.8103	18.794	19.7481
GSGGAAGAPGER	P12111	0.631025	-0.218216	46.069	NaN	1001.45	GSGGAAGAP(1)GER	Hydroxyproline	15.9691	15.2155	17.3162	16.1092	15.6191	16.2642	16.3396	16.724	16.217	16.5554	16.6614	16.8659
GSGGAAGAPGERGR	P12111	0.394431	-0.766252	107.53	NaN	1214.58	GSGGAAGAP(1)GERGR	Hydroxyproline	18.6252	17.5398	17.9523	19.1685	17.9145	17.5755	19.3794	21.3075	17.8284	19.0039	20.0853	20.2785
GSPGADGPAGAPGTPGPQGIAGQR	P02452	0.354879	0.479018	232.82	2	2103.99	GSP(1)GADGPAGAP(1)GTP(0.984)GP(0.016)QGIAGQR	3 Hydroxyproline	22.9812	22.4323	24.3453	21.4107	23.0718	22.6042	23.7072	21.9009	22.5951	22.9731	21.4713	22.7033
GSPGADGPAGAPGTPGPQGIAGQR	P02452	0.801991	-0.128659	247.85	NaN	2119.99	GSP(1)GADGPAGAP(1)GTP(0.984)GP(0.016)QGIAGQR	3 Hydroxyproline	20.2075	19.0347	21.9847	19.57	20.3589	20.1406	20.8256	19.7258	19.5185	20.3369	20.0841	19.5305
GSPGADGPAGAPGTPGPQGIAGQR	P02452	0.108197	1.2816	265.7	NaN	2088	GSPGADGPAGAP(1)GTPGPQGIAGQR	Hydroxyproline	21.7289	19.7307	23.2384	19.1973	22.0644	21.1864	22.8861	20.0469	21.571	21.7747	19.3267	21.3974
GSPGAQGPPGAPGPLGIAGITGAR	P02461	0.14843	0.438087	193.53	2	2087.08	GSP(1)GAQGP(0.009)P(0.991)GAP(0.998)GP(0.002)LGIAGITGAR	3 Hydroxyproline	23.0684	21.987	23.6301	22.2934	23.2074	22.6723	23.9068	22.6739	23.1995	23.0697	22.4928	23.1199
GSPGAQGPPGAPGPLGIAGITGAR	P02461	0.715315	0.127224	214.08	NaN	2103.07	GSP(1)GAQGP(0.009)P(0.991)GAP(0.998)GP(0.002)LGIAGITGAR	3 Hydroxyproline	23.3855	22.4532	24.5061	22.5933	23.5166	23.1646	24.0015	22.8649	22.996	23.251	22.9697	22.9607
GSPGEAGRPGEAGLPGAK	P02452	0.0769885	0.937252	116.09	NaN	1654.79	GSP(1)GEAGRP(1)GEAGLP(1)GAK	3 Hydroxyproline	24.7622	23.2245	26.0131	22.8822	25.4818	24.3634	26.921	23.9845	24.7181	24.9342	23.7593	25.2243
GSPGERGETGPPGPAGFPGAPGQNGEPGGK	P02461	0.131646	1.05633	92.089	NaN	2795.24	GSP(1)GERGETGP(0.195)P(0.611)GP(0.195)AGFP(1)GAP(1)GQNGEP(1)GGK	4 Hydroxyproline	21.575	19.2555	22.1556	19.431	21.1895	21.154	22.3801	20.0941	21.4292	20.9654	19.976	20.8461
GSPGERGETGPPGPAGFPGAPGQNGEPGGKGER	P02461	0.435308	0.511325	82.581	NaN	3137.4	GSP(1)GERGETGP(0.195)P(0.611)GP(0.195)AGFP(1)GAP(1)GQNGEP(1)GGKGER	4 Hydroxyproline	19.9579	17.7459	20.4948	18.3563	19.2196	18.7067	21.8102	19.3124	19.3025	19.0218	18.8232	20.1026
GSPGERGEVGPAGPNGFAGPAGAAGQPGAK	P08123	0.584114	0.366125	83.944	NaN	2649.25	GSP(0.445)GERGEVGP(0.532)AGP(0.023)NGFAGP(0.004)AGAAGQP(0.996)GAK	Hydroxyproline	19.8573	18.197	20.8388	18.3338	19.0324	19.2234	21.505	19.1922	19.0834	19.5072	18.9411	20.1371
GSPGERGEVGPAGPNGFAGPAGAAGQPGAK	P08123	0.148085	1.15287	45.749	NaN	2665.25	GSP(0.445)GERGEVGP(0.532)AGP(0.023)NGFAGP(0.004)AGAAGQP(0.996)GAK	Hydroxyproline	20.2741	18.0766	21.4755	18.0214	20.137	20.1075	21.6363	19.1273	20.5717	20.1402	18.3711	19.746
GSPGERGEVGPAGPNGFAGPAGAAGQPGAKGER	P08123	0.206088	0.814589	67.553	NaN	2991.42	GSP(0.445)GERGEVGP(0.532)AGP(0.023)NGFAGP(0.004)AGAAGQP(0.996)GAKGER	Hydroxyproline	20.0524	18.3088	20.4497	18.0848	19.2737	18.9292	21.5773	18.6906	19.5321	19.6434	18.4005	20.22
GSPGERGEVGPAGPNGFAGPAGAAGQPGAKGER	P08123	0.211398	0.890816	76.937	NaN	3007.41	GSP(0.445)GERGEVGP(0.532)AGP(0.023)NGFAGP(0.004)AGAAGQP(0.996)GAKGER	Hydroxyproline	20.6851	18.679	21.5239	18.4515	20.2508	19.7714	22.5994	19.7402	20.2766	20.5535	19.1659	21.0306
GSPGGPGAAGFPGAR	P02461	0.268066	0.580842	160.48	NaN	1302.6	GSP(1)GGP(1)GAAGFP(1)GAR	3 Hydroxyproline	25.2945	23.4263	26.2376	23.9294	25.2729	24.4945	26.5821	24.2639	25.0039	24.9223	24.3003	24.996
GSPGPAGPK	P02452	0.110762	0.844038	74.173	NaN	782.392	GSP(0.997)GP(0.003)AGPK	Hydroxyproline	22.9921	21.4221	24.0838	21.3084	23.3366	22.5643	24.7776	21.9853	22.8471	22.9218	21.8444	23.1241
GSPGPQGVKGESGKPGANGLSGER	P02461	0.0378414	0.830716	59.359	NaN	2270.09	GSP(1)GP(1)QGVKGESGKP(1)GANGLSGER	3 Hydroxyproline	22.4498	20.6319	23.2418	21.2434	23.3848	21.9498	24.2169	21.5483	22.2762	22.2186	21.6893	22.4477
GTQGPPGATGFPGSAGR	P05997	0.0934683	0.503998	195.77	NaN	1545.72	GTQGP(0.042)P(0.958)GATGFP(1)GSAGR	2 Hydroxyproline	21.6986	20.6963	22.8364	21.1079	22.6595	21.3196	23.9717	21.787	22.2574	22.0537	21.4084	22.4209
GVAMNPVEHPFGGGNHQHIGKPSTIR	P62917	0.392447	0.167162	95.319	NaN	2752.36	GVAMNP(0.002)VEHP(0.998)FGGGNHQHIGKPSTIR	Hydroxyproline	23.4156	23.5248	23.1835	22.8255	23.0106	23.6082	23.0735	22.9026	22.9317	23.3741	22.8589	23.1651
GVPGPEGEPGPPGDPGLTECDVMTYVR	P12110	0.718722	-0.0871593	80.664	NaN	2846.24	GVP(0.504)GP(0.504)EGEP(0.988)GP(0.213)P(0.791)GDP(0.999)GLTECDVMTYVR	3 Hydroxyproline	18.9871	18.6563	19.513	18.5746	18.6119	18.8672	19.3214	19.0104	18.7993	18.8963	18.9416	18.9946
GVPGPEGEPGPPGDPGLTECDVMTYVRETCGCCDCEKR	P12110	0.153641	-0.784762	110.13	NaN	4301.74	GVP(0.832)GP(0.169)EGEP(0.997)GP(0.214)P(0.789)GDP(0.999)GLTECDVMTYVRETCGCCDCEKR	4 Hydroxyproline	17.0583	16.6513	17.1375	17.0148	15.8569	16.5371	17.8432	18.2383	16.0237	16.8759	18.062	17.7039
GVPGPPGAVGPAGK	P02452	0.212523	0.405796	99.5	2	1191.62	GVP(0.998)GP(0.015)P(0.987)GAVGPAGK	2 Hydroxyproline	23.6422	22.6355	24.8659	22.8517	24.2878	23.6376	24.7643	23.2469	23.7686	23.7137	23.1833	23.4761
GVPGPPGAVGPAGK	P02452	0.270389	-0.548093	73.082	NaN	1175.63	GVP(0.998)GP(0.015)P(0.987)GAVGPAGK	2 Hydroxyproline	22.3331	21.3488	23.2478	23.8009	22.8584	22.2496	23.6143	23.411	22.6951	22.706	23.6143	22.5461
GVPGPPGAVGPAGKDGEAGAQGPPGPAGPAGER	P02452	0.461747	0.343319	101.85	NaN	2879.38	GVP(0.998)GP(0.015)P(0.987)GAVGPAGK	2 Hydroxyproline	18.253	18.6094	19.1066	16.5863	18.1938	17.3843	19.7909	17.0044	17.8122	17.9427	16.6965	18.0766
GVQGPPGPAGKPGRR	P20908	0.344233	-0.326831	84.297	NaN	1461.78	GVQGP(1)P(1)GP(0.004)AGKP(0.996)GRR	3 Hydroxyproline	22.0708	21.9558	23.2489	21.8555	21.9078	21.8309	23.9786	22.5805	21.8847	22.7194	22.0609	22.3733
GVQGPPGPAGKPGRR	P20908	0.0802369	0.520116	102.73	NaN	1477.78	GVQGP(1)P(1)GP(0.004)AGKP(0.996)GRR	3 Hydroxyproline	19.5698	18.8005	20.2699	18.8053	19.9494	19.3054	21.4061	19.2333	19.9172	19.6948	19.0844	20.0522
GVQGPPGPAGPR	P02452	0.129331	0.865681	157.97	NaN	1104.57	GVQGP(0.001)P(0.996)GP(0.003)AGPR	Hydroxyproline	24.8822	23.3752	26.1749	23.2323	25.2493	24.4418	26.6643	23.8412	24.9336	24.8121	23.567	25.0121
GVVGLPGQR	P02452	0.0800964	0.993166	107.9	NaN	897.503	GVVGLP(1)GQR	Hydroxyproline	24.7221	23.2324	25.9937	23.0271	25.3075	24.2569	26.338	23.4703	24.7671	24.7127	23.4527	25.0885
GVVGLPGQRGER	P02452	0.248578	0.759967	164.33	NaN	1239.67	GVVGLP(1)GQRGER	Hydroxyproline	25.5117	23.8837	26.2957	23.7525	25.1857	24.4503	27.75	24.9676	25.3864	25.5425	24.295	26.4604
GYPGDEGGPGER	P12111	0.293153	-0.575061	96.745	NaN	1221.49	GYP(1)GDEGGP(1)GER	2 Hydroxyproline	19.3736	18.7977	21.5268	20.0844	19.8274	20.0747	19.1473	19.63	19.6072	19.7842	21.0059	19.2865
GYPGDEGGPGER	P12111	0.163147	-0.470683	113.99	NaN	1205.49	GYP(1)GDEGGPGER	Hydroxyproline	21.7141	21.7775	23.5815	22.3749	22.3623	22.3538	21.8987	22.0502	22.0673	22.2784	22.9813	21.9144
GYPGLKGDEGEAGDPGDDNNDIAPR	P12109	0.490276	-0.290679	96.793	NaN	2560.09	GYPGLKGDEGEAGDP(1)GDDNNDIAPR	Hydroxyproline	19.8873	18.8389	20.4206	19.6401	19.3203	19.6222	19.7297	20.1852	19.2804	19.153	20.3623	19.8835
GYPGNIGPVGAAGAPGPHGPVGPAGK	P08123	0.124779	0.979438	211.06	NaN	2283.14	GYP(1)GNIGPVGAAGAP(0.997)GP(0.003)HGPVGPAGK	2 Hydroxyproline	26.8112	25.0075	27.7161	24.6786	26.7875	26.1044	28.2023	25.4767	26.3331	26.2906	25.0992	26.8391
HLEINPDHPIVETLR	P08238	0.316769	0.132014	75.764	NaN	1813.93	HLEINP(1)DHP(1)IVETLR	2 Hydroxyproline	21.2818	21.1594	21.8883	21.4033	21.6807	21.5651	21.8398	21.3943	21.909	21.6347	21.5556	21.6243
HVIPMNPNTNDLFNAVGDGIVLCK	P13796	0.189796	0.164813	61.963	NaN	2653.3	HVIP(0.951)MNP(0.049)NTNDLFNAVGDGIVLCK	Hydroxyproline	20.7707	20.4249	21.1639	20.8753	20.9819	20.9021	20.9738	20.7898	21.105	21.0983	21.0612	21.3794
IIPGFMCQGGDFTR	P62937	0.471544	0.13571	63.185	NaN	1613.73	IIP(1)GFMCQGGDFTR	Hydroxyproline	23.7072	23.732	23.9402	23.1984	23.5996	23.6654	23.658	23.5709	23.5637	23.7751	23.4232	24.0074
IVPLPGPPGAEGLPGSPGFPGPQGDR	P02462	0.428024	-0.165553	55.62	NaN	2545.24	IVP(0.224)LP(0.716)GP(0.284)P(0.776)GAEGLP(0.999)GSP(0.995)GFP(0.857)GP(0.149)QGDR	4 Hydroxyproline	18.7206	18.509	19.0579	18.7353	18.6398	18.7278	19.1643	19.4415	18.6681	19.1431	19.0089	19.1684
IVPLPGPPGAEGLPGSPGFPGPQGDR	P02462	0.428024	-0.165553	55.62	NaN	2545.24	IVP(0.224)LP(0.716)GP(0.284)P(0.776)GAEGLP(0.999)GSP(0.995)GFP(0.857)GP(0.149)QGDR	4 Hydroxyproline	18.7206	18.509	19.0579	18.7353	18.6398	18.7278	19.1643	19.4415	18.6681	19.1431	19.0089	19.1684
KDLYANNVLSGGTTMYPGIADR	P62736	0.122837	-0.40203	63.376	NaN	2371.15	KDLYANTVLSGGTTMYP(1)GIADR	Hydroxyproline	18.733	18.6713	18.9663	19.591	19.0739	18.8061	19.1163	19.3879	18.8549	18.9955	20.3524	19.4911
KDVLIEFYAPWCGHCK	P13667	0.993191	0.00193443	81.656	NaN	2037.94	KDVLIEFYAP(1)WCGHCK	Hydroxyproline	19.4757	20.1904	19.8375	19.2257	19.744	19.7823	19.662	19.3899	19.6696	20.0107	19.4117	19.3934
LGPLGAPGEDGRPGPPGSIGIR	P05997	0.0471105	0.6371	173.03	NaN	2117.09	LGPLGAP(1)GEDGRP(0.998)GP(0.24)P(0.763)GSIGIR	3 Hydroxyproline	22.4484	21.5968	23.3025	21.4022	23.1761	22.0009	24.6192	22.1624	22.7712	22.6618	22.0077	23.2604
LHFFMPGFAPLTSR	P07437	0.0808661	-0.237754	40.941	NaN	1635.82	LHFFMP(0.998)GFAP(0.002)LTSR	Hydroxyproline	17.7293	18.0242	18.6743	18.3032	18.233	17.9143	18.2532	17.9057	18.0429	18.5522	18.2306	18.0297
LPTPTYGDLNHLVSATMSGVTTCLR	Q3ZCM7	0.756635	0.0472775	92.412	NaN	2735.33	LP(1)TP(1)TYGDLNHLVSATMSGVTTCLR	2 Hydroxyproline	22.9365	22.6487	23.3542	22.7061	22.8906	22.9824	23.0381	23.1313	23.0695	23.2136	23.0648	23.2625
LQTNGAVPDVLQQGR	P08217	0.550429	0.19849	104.94	NaN	1610.84	LQTNGAVP(1)DVLQQGR	Hydroxyproline	21.7567	22.5498	20.8477	20.7697	20.8826	21.7706	21.5288	20.7428	20.8513	21.6733	20.6104	21.2516
MDCQECPEGYR	P21333	0.959764	-0.0208138	48.044	NaN	1459.52	MDCQECP(1)EGYR	Hydroxyproline	19.1597	18.4402	20.384	19.9542	20.7035	19.3907	20.0574	19.7118	20.3976	19.646	20.9223	19.6568
MIPCDFLIPVQTQHPIR	P06744	0.242776	-0.144349	59.728	NaN	2080.06	MIP(1)CDFLIPVQTQHPIR	Hydroxyproline	19.8189	20.1658	20.272	19.9959	19.862	19.8948	20.0873	20.0518	20.0237	20.1499	20.0562	20.2206
MIPCDFLIPVQTQHPIRK	P06744	0.0400972	-0.25903	98.281	NaN	2208.15	MIP(1)CDFLIPVQTQHPIRK	Hydroxyproline	20.7657	20.9011	21.5464	20.9659	20.9787	20.7566	21.5226	21.1392	20.8308	21.218	21.1467	21.0723
NGDDGEAGKPGRPGER	P02452	0.0750753	0.400815	49.537	2	1642.73	NGDDGEAGKP(1)GRP(1)GER	2 Hydroxyproline	20.4326	19.5227	21.4074	19.4577	21.39	20.014	21.5804	19.3645	19.8337	20.1246	19.6278	19.714
NGDDGEAGKPGRPGER	P02452	0.0172524	1.09418	186.94	NaN	1626.73	NGDDGEAGKP(1)GRP(1)GER	2 Hydroxyproline	21.7579	19.9736	22.5163	19.6535	22.6803	21.0049	23.2731	20.1462	20.9573	21.5382	19.8973	21.2574
NGETGPQGPPGPTGPGGDK	P02461	0.872774	0.0482906	115.74	NaN	1734.78	NGETGPQGP(0.049)P(0.933)GP(0.018)TGP(0.001)GGDK	Hydroxyproline	22.0187	21.3546	22.8937	21.4251	22.1455	21.817	22.3444	21.1523	21.5968	21.7203	21.902	21.3911
NHGVVMPDANKENTLNQLVGAAFGAAGQR	Q02252	0.979513	-0.00366707	87.196	NaN	2994.47	NHGVVMP(1)DANKENTLNQLVGAAFGAAGQR	Hydroxyproline	20.9162	21.129	21.1989	20.7315	20.8808	20.9818	21.239	20.9818	20.8711	21.2806	21.0219	21.3948
NQPGPPGPPGPPGSAGAR	Q99715	0.0119793	2.13506	92.679	NaN	1657.78	NQP(0.001)GP(0.223)P(0.775)GP(0.217)P(0.741)GP(0.259)P(0.784)GSAGAR	2 Hydroxyproline	17.0101	15.2288	17.7152	15.352	19.5823	16.164	20.1036	16.7438	19.1662	18.3289	15.9066	19.699
NRPEDYQGGR	Q15084	0.10606	0.519257	55.718	NaN	1206.54	NRP(1)EDYQGGR	Hydroxyproline	20.7227	20.7087	19.6976	19.5969	19.988	20.5795	19.4949	19.8914	19.9596	20.4103	19.3322	20.5732
NRPEDYQGGR	Q15084	0.10606	0.519257	55.718	NaN	1206.54	NRP(1)EDYQGGR	Hydroxyproline	20.7227	20.7087	19.6976	19.5969	19.988	20.5795	19.4949	19.8914	19.9596	20.4103	19.3322	20.5732
NVFVEFYAPWCGHCK	P07237	0.750351	0.123932	115.91	NaN	1928.83	NVFVEFYAP(1)WCGHCK	Hydroxyproline	25.0885	26.2021	24.2911	24.773	24.5624	25.8414	24.2441	24.5253	24.4155	25.8169	24.7102	25.2134
PMWAGGVGSPRR	Q96FS4	0.369149	-0.526942	44.847	NaN	1285.63	PMWAGGVGSP(1)RR	Hydroxyproline	18.4941	17.3249	19.5597	18.3864	17.6828	18.2898	18.283	19.3193	18.0535	18.4541	18.9611	18.3965
QGPSGASGERGPPGPMGPPGLAGPPGESGR	P02452	0.12929	1.19435	88.395	2	2742.28	GP(0.456)P(0.456)GP(0.087)MGP(0.013)P(0.988)GLAGP(0.215)P(0.785)GESGR	2 Hydroxyproline	18.5552	16.5671	19.7609	16.1874	18.5286	17.9735	20.4727	17.5442	18.7906	18.2876	16.6399	18.8234
QGPSGASGERGPPGPMGPPGLAGPPGESGR	P02452	0.211269	0.843391	109.48	NaN	2758.27	GP(0.456)P(0.456)GP(0.087)MGP(0.013)P(0.988)GLAGP(0.215)P(0.785)GESGR	2 Hydroxyproline	17.9307	15.985	19.1515	15.9222	17.8588	17.4856	19.6129	17.0658	17.854	17.9656	16.626	17.8385
QGPSGASGERGPPGPMGPPGLAGPPGESGREGAPGAEGSPGR	P02452	0.132288	1.57029	130.62	NaN	3839.75	GP(0.456)P(0.456)GP(0.087)MGP(0.013)P(0.988)GLAGP(0.215)P(0.785)GESGR	2 Hydroxyproline	18.6115	15.8254	19.6284	15.7247	18.0535	18.0574	20.72	17.378	18.7492	18.6508	15.7649	18.7013
QGPSGASGERGPPGPMGPPGLAGPPGESGREGAPGAEGSPGR	P02452	0.22734	1.0274	136.99	NaN	3855.75	GP(0.456)P(0.456)GP(0.087)MGP(0.013)P(0.988)GLAGP(0.215)P(0.785)GESGR	2 Hydroxyproline	19.511	17.0976	20.4834	17.1311	18.8246	19.0754	21.237	18.5753	19.3768	19.2455	17.7658	19.4023
RAMITPALR	Q6NUM6	0.983294	0.00494766	66.962	NaN	1059.59	RAMITP(1)ALR	Oxidation (M);Hydroxyproline	22.6237	22.9201	22.9629	22.7075	22.8561	22.7767	21.9926	21.9822	22.8012	22.6851	22.4099	21.9496
REEAPSLRPAPPPISGGGYR	P02675	0.659538	-0.085754	113.05	NaN	2122.09	REEAP(0.001)SLRP(0.983)AP(0.012)P(0.003)P(0.001)ISGGGYR	Hydroxyproline	23.1544	23.4114	22.5441	21.705	22.1274	22.2035	22.3748	22.3576	21.9408	22.2543	21.9873	22.1504
RGLPGPQGPR	P05997	0.954393	0.00427856	102.55	NaN	1049.57	RGLP(1)GPQGPR	Hydroxyproline	20.7684	20.8258	20.7388	20.6168	20.604	20.4909	20.9498	20.5408	20.6659	20.5999	20.3973	20.6117
RGPNGEAGSAGPPGPPGLR	P08123	0.0802882	0.564817	328.55	NaN	1774.87	RGPNGEAGSAGPP(1)GPP(1)GLR	2 Hydroxyproline	22.4232	21.8736	23.2418	21.3392	22.9637	22.5594	23.8572	21.8769	22.457	22.6971	21.8178	22.57
RGPPGAAGAEGR	P12107	0.0216567	0.705023	63.555	NaN	1110.55	RGP(0.187)P(0.813)GAAGAEGR	Hydroxyproline	19.3614	19.0151	18.9736	18.6575	20.0502	18.9386	20.1002	19.1614	19.7458	19.5333	18.7277	19.9644
RGPPGAAGAEGR	P12107	0.0216567	0.705023	63.555	NaN	1110.55	RGP(0.187)P(0.813)GAAGAEGR	Hydroxyproline	19.3614	19.0151	18.9736	18.6575	20.0502	18.9386	20.1002	19.1614	19.7458	19.5333	18.7277	19.9644
RGPPGPAGPEGR	P20908	0.153591	0.508453	142.51	NaN	1162.58	RGP(0.012)P(0.987)GP(0.001)AGPEGR	Hydroxyproline	21.7315	20.7027	22.2125	20.7938	21.7233	21.2958	22.8046	21.4194	21.7889	21.8621	20.9009	22.032
RGRPGADGGR	P12107	0.00737811	0.956909	66.603	NaN	1013.51	RGRP(1)GADGGR	Hydroxyproline	16.4233	15.8058	16.4399	15.5442	17.4675	16.0404	17.5587	15.7764	16.8453	16.7083	15.5653	17.1398
RITDVMICAGASGVSSCMGDSGGPLVCQK	Q6GPI1	0.520097	0.348552	122.53	NaN	3028.35	RITDVMICAGASGVSSCMGDSGGP(1)LVCQK	Hydroxyproline	21.0813	21.6186	19.568	18.961	19.0627	20.8133	20.285	19.3483	19.0747	20.915	19.1682	20.3749
RPDDGALR	Q5T7M4	0.139551	0.339936	71.379	NaN	914.457	RP(1)DDGALR	Hydroxyproline	21.7815	21.1298	22.0567	20.937	21.7921	21.5027	22.7675	21.5497	21.6345	21.8482	21.5047	22.1668
RSAPLGPVAPTR	Q9NUR3	0.755872	-0.0828636	48.568	NaN	1252.69	RSAP(0.991)LGP(0.01)VAP(0.999)TR	2 Hydroxyproline	21.8933	21.2975	22.4377	21.4157	21.647	21.6322	21.7524	22.1384	21.6459	21.8046	21.8409	21.8976
RSAPLGPVAPTR	Q9NUR3	0.755872	-0.0828636	48.568	NaN	1252.69	RSAP(0.991)LGP(0.01)VAP(0.999)TR	2 Hydroxyproline	21.8933	21.2975	22.4377	21.4157	21.647	21.6322	21.7524	22.1384	21.6459	21.8046	21.8409	21.8976
RSLELIPLTAR	Q2PPJ7	0.612246	0.141021	72.531	NaN	1283.76	RSLELIP(1)LTAR	Hydroxyproline	23.492	23.2758	24.6926	23.3087	23.8758	23.522	24.004	23.724	24.0926	24.3318	23.4972	24.2211
SCTDIDECEDNPNICDGGQCTNIPGEYR	P35555	0.743156	0.172919	131.38	NaN	3304.26	SCTDIDECEDNPNICDGGQCTNIP(1)GEYR	Hydroxyproline	19.6658	18.4391	20.6322	19.1488	19.157	19.3348	21.5708	19.8098	19.6205	19.8672	19.3366	20.4531
SGDAAIVDMVPGKPMCVESFSDYPPLGR	Q5VTE0	0.304522	0.188522	49.559	NaN	3010.39	SGDAAIVDMVP(0.241)GKP(0.756)MCVESFSDYP(0.001)P(0.001)LGR	Hydroxyproline	20.1976	20.4006	20.3156	19.7906	20.1295	20.2305	19.8889	19.9742	20.3105	20.0803	19.7389	20.2943
SGDRGESGPAGPAGAPGPAGSR	P02461	0.246312	0.766468	255.99	NaN	1922.88	SGDRGESGPAGPAGAP(1)GPAGSR	Hydroxyproline	20.4167	17.7047	20.762	18.9439	20.088	19.5779	21.9223	19.5888	19.7034	20.0017	19.1956	20.2413
SQPSESR	Q6NTE8	0.322045	-0.482716	79.469	NaN	805.357	SQP(1)SESR	Hydroxyproline	21.2434	20.6369	22.944	21.4575	21.0786	21.526	21.0523	21.7192	21.4404	21.7511	22.3474	21.4031
TGEVGAVGPPGFAGEK	P08123	0.487293	0.261077	66.022	NaN	1487.73	TGEVGAVGP(0.19)P(0.81)GFAGEK	Hydroxyproline	21.0487	20.2453	22.0516	20.3855	21.074	20.9951	21.7584	20.2095	21.0466	21.0903	20.6474	20.6802
TGHPGTVGPAGIR	P08123	0.160051	0.484129	149.83	NaN	1234.64	TGHP(1)GTVGPAGIR	Hydroxyproline	22.6653	21.5362	23.4819	21.6959	22.9891	22.2253	23.9907	22.046	22.3854	22.6672	21.9171	22.8328
TGPIGPQGAPGKPGPDGLR	P20908	0.169748	0.449224	82.406	NaN	1802.93	TGPIGP(0.002)QGAP(0.998)GKP(0.94)GP(0.06)DGLR	2 Hydroxyproline	23.4486	22.081	24.0205	22.4944	23.9506	22.8101	25.3082	23.6041	23.5484	23.3815	23.0614	23.7498
TGPPGPAGQDGRPGPPGPPGAR	P02452	0.0604967	1.49302	51.31	NaN	2039.98	TGP(0.02)P(0.98)GPAGQDGRP(1)GP(0.594)P(0.406)GP(0.124)P(0.876)GAR	3 Hydroxyproline	19.0688	17.0072	20.1928	17.0586	19.5899	18.355	21.7775	17.7579	19.6714	19.4193	17.3821	20.1787
TGPPGPAGQDGRPGPPGPPGAR	P02452	0.0822608	1.18594	233.59	NaN	2055.97	TGP(0.02)P(0.98)GPAGQDGRP(1)GP(0.594)P(0.406)GP(0.124)P(0.876)GAR	3 Hydroxyproline	23.5182	21.5103	24.9037	21.6036	24.0668	23.1522	25.504	22.187	23.6636	23.5475	21.9074	23.6407
TGPPGPAGQDGRPGPPGPPGAR	P02452	0.135918	0.74728	44.054	NaN	2071.97	TGP(0.02)P(0.98)GPAGQDGRP(1)GP(0.594)P(0.406)GP(0.124)P(0.876)GAR	3 Hydroxyproline	16.9534	16.19	18.0716	15.5973	17.4065	16.4289	18.5128	16.1271	17.1092	17.055	15.538	17.3624
TGPPGPPGVVGPQGPTGETGPMGER	P20908	0.172331	0.746006	71.427	NaN	2360.11	TGP(0.466)P(0.466)GP(0.295)P(0.773)GVVGPQGPTGETGPMGER	Hydroxyproline	20.0084	19.5207	19.6646	18.5103	18.9621	20.0544	20.2973	18.6535	19.2112	19.8872	18.1527	19.9958
TGPPGPSGISGPPGPPGPAGK	P08123	0.099295	0.964494	160.27	NaN	1844.89	TGP(0.999)P(0.995)GP(0.007)SGISGP(0.021)P(0.976)GP(0.126)P(0.858)GP(0.018)AGK	4 Hydroxyproline	25.1875	23.5176	26.0001	23.3225	25.21	24.7271	26.6279	23.9455	24.9755	24.9784	23.6303	25.1384
TGTPGLPGPPGPMGPPGDR	Q99715	0.00337649	1.57567	139.38	NaN	1820.84	TGTP(1)GLP(0.999)GP(0.213)P(0.725)GP(0.063)MGP(0.227)P(0.773)GDR	3 Hydroxyproline	20.4088	18.4533	20.5788	18.6044	21.6885	19.4866	22.469	19.4752	21.1835	20.4511	19.2113	21.4339
VDEFPLCGHMVSDEYEQLSSEALEAAR	P27635	0.312049	0.331088	118.63	NaN	3097.36	VDEFP(1)LCGHMVSDEYEQLSSEALEAAR	Hydroxyproline	16.8106	17.2036	16.5196	16.2367	16.1835	17.1593	16.4943	16.0686	16.7684	16.7476	15.8976	16.6596
VDNSSLTGESEPQPR	P54707	0.135932	-0.630563	159.34	NaN	1646.74	VDNSSLTGESEP(1)QP(1)R	2 Hydroxyproline	22.3856	22.3407	22.0683	23.1132	22.2633	22.2495	22.3014	23.43	21.7813	22.3663	23.1882	22.3078
VGAHAGEYGAEALERMFLSFPTTK	P69905	0.151806	-1.02271	105.51	NaN	2597.26	VGAHAGEYGAEALERMFLSFP(1)TTK	Hydroxyproline	21.3536	21.9887	22.0485	22.166	22.1219	21.2701	22.1585	24.6942	21.4471	22.6923	22.7017	22.2928
VGAPGPAGAR	P08123	0.0857329	0.931892	80.676	NaN	867.456	VGAP(1)GPAGAR	Hydroxyproline	20.4274	18.5965	21.7373	18.8378	21.185	20.015	22.7111	19.8523	20.6065	20.8654	19.7561	21.2055
VGDRGPAGPPGGPGDKGDPGEDGQPGPDGPPGPAGTTGQR	P05997	0.097637	0.667385	55.714	NaN	3726.64	VGDRGP(0.297)AGP(0.905)P(0.905)GGP(0.905)GDKGDP(0.985)GEDGQP(0.952)GP(0.051)DGP(0.095)P(0.795)GP(0.108)AGTTGQR	5 Hydroxyproline	14.9896	14.2176	16.3028	13.8176	16.0805	14.6792	17.6962	15.4397	15.7293	15.6969	14.4841	16.1203
VGPPGPSGNAGPPGPPGPAGK	P02452	0.0694544	1.08245	165.06	NaN	1811.88	VGP(0.841)P(0.841)GP(0.318)SGNAGP(0.198)P(0.742)GP(0.117)P(0.877)GP(0.067)AGK	4 Hydroxyproline	25.9981	24.496	27.3221	24.0973	26.6733	25.5665	27.8953	24.8969	26.2057	25.9198	24.5508	26.3317
VGPPGPSGNAGPPGPPGPAGK	P02452	0.143916	0.628649	133.21	NaN	1827.88	VGP(0.841)P(0.841)GP(0.318)SGNAGP(0.198)P(0.742)GP(0.117)P(0.877)GP(0.067)AGK	3 Hydroxyproline	23.2499	21.6794	23.9098	21.8656	23.3561	22.824	24.9354	22.3796	22.9127	23.0584	22.0874	22.7225
YLLVEFYAPWCGHCK	P07237	0.996037	0.00177422	95.264	NaN	1957.89	YLLVEFYAP(1)WCGHCK	Hydroxyproline	23.769	24.389	23.7131	23.4415	23.1484	24.6255	23.3203	23.6617	23.3935	24.717	23.6072	23.885
